# Supplementary material for: Mechanism Repositioning Based on Integrative Pharmacology: Anti-Inflammatory Effect of Safflower in Myocardial Ischemia–Reperfusion Injury
Source: Int J Mol Sci. 2023 Mar 10;24(6):5313. doi: 10.3390/ijms24065313 (PMC10048972; doi:10.3390/ijms24065313)
Supplement: Supplementary file 1 [file ijms-24-05313-s001.zip]

Archive with 11 entries (11 files):
- Supplementary  file S2.xlsx
- Supplementary  file S4.xlsx
- Supplementary  file S5.xlsx
- Supplementary  file S6.xlsx
- Supplementary  file S7.xlsx
- Supplementary  file S8.xlsx
- Supplementary  file S9.xlsx
- Supplementary File S1.pdf
- supplementary file S10.pdf
- supplementary file S11.pdf
- Supplementary file S3.xlsx
