# Supplementary material for: Mechanism Repositioning Based on Integrative Pharmacology: Anti-Inflammatory Effect of Safflower in Myocardial Ischemia–Reperfusion Injury
Source: Int J Mol Sci. 2023 Mar 10;24(6):5313. doi: 10.3390/ijms24065313 (PMC10048972; doi:10.3390/ijms24065313)
Supplement: Supplementary file 1 [file ijms-24-05313-s001.zip › Supplementary file S2.xlsx]

## Sheet: 1
DisGeNet with score of 0.1	GeneCard with score of 10	TCMIP
IL10	ACE	ADORA2A
MMP9	MIAT	NOS2
HMOX1	ITGB3	CACNA1A
SLC9A1	PLAT	CASP1
CYBB	IL6	BCAT2
CAT	TNF	OPRL1
FOS	NPPB	APP
KDR	VEGFA	BAZ1B
MAPK8	OLR1	BRAF
SELE	LTA	C4A
EDN1	CRP	CBS
IL6	NOS3	CCR1
CASP3	MB	CLIP2
TLR4	IL10	COX1
TLR2	F13A1	COX2
ALOX5	SOD1	COX3
CXCL2	ESR1	CTLA4
XDH	SERPINE1	CTNNB1
SULT1E1	SELP	ELN
EGR1	EDN1	ERAP1
SOD2	MPO	FAS
CXCL1	MIR210	GCDH
MPO	TLR4	GTF2I
PTEN	TNNI3	GTF2IRD1
NOS2	THBD	HLA-B
CDKN1A	MYH7	HLA-DPB1
PTGS2	ICAM1	IKBKG
PPARA	APOB	IL10
ADORA2A	F2	IL12A
CCL2	PIK3C2A	IL12A-AS1
PLAU	TNNT2	IL12B
PLAT	MEF2A	IL23R
RELA	CASP3	JAK2
BCL2	MMP9	KLRC4
SOD1	SELE	LIMK1
PPARG	SCN5A	MEFV
NOS3	HIF1A	MLX
HBEGF	CCL2	MYH7
THY1	F5	ND1
PLA2G2A	CXCL12	ND4
GPT	PON1	ND5
HGF	MTHFR	ND6
GAST	NPPA	NOTCH3
TNF	EPO	PIK3CA
GJB1	LPL	PRTN3
TERT	SERPINC1	PTPN22
THBS1	TP53	RFC2
MAPK9	KCNJ5	SCNN1B
EFNB2	AGTR1	SCNN1G
GPX1	ALB	STAT4
HSPA1A	JAK2	TBL2
STAT3	F3	TLR4
MYD88	MIR21	TRNF
CCL3	IL1B	TRNH
JUN	XDH	TRNL1
ITGA5	HMOX1	TRNQ
INPP5D	GCLM	TRNS1
SLPI	GCLC	TRNS2
IL12A	KNG1	TRNW
CXCL8	CTNNB1	UBAC2
IL6ST	VWF	EDN1
IL1B	APOA1	VEGFA
GHRL	LMNA	PGF
IL1A	NOS2	SORD
ID3	CXCL8
SIRT7	ADAMTS13
ICAM1	MYBPC3
HSPB1	CAT
HSPA8	MMP2
MIR148B	TTN
FGF7	INS
WNT3A	ADM
IRAK3	GP1BA
TICAM1	FABP3
CHAT	PCSK9
ETS1	CYCS
PTGS1	SOD2
AKT1S1	GJA1
VIM	AGT
VEGFD	VCAM1
CASP8	PPARG
SOCS1	MAPK14
EGF	ADIPOQ
ADORA2B	HGF
EFNA5	PTGS2
CD36	IL18
FGF2	ABCA1
EIF2A	ABCC9
AGT	NOS1
HIF1A	LDLR
AOC3	FGF2
ADM	MYH6
CAV1	IL1RN
TXN	HMGB1
CXCL12	IGF1
CCNB1	TGFB1
SLC2A1	ADRB2
SI	KDR
CXCL6	SELL
SFTPC	IFNG
NOD2	ANGPT1
CX3CL1	ITGAM
SELP	MIR155
SELL	HSPA4
CCNG1	MIR499A
SOCS3	ALOX5
BID	CD40LG
ADIPOQ	ADRB1
CCL11	RYR2
CD40LG	HSPA8
BAD	SLC9A1
PTAFR	APP
CD44	GATA4
CD59	CBS
CYSLTR2	CASP1
SLK	MPL
KEAP1	GPT
PRSS1	AGER
CDC42	FGA
BAG1	BCL2
TP53	MIR126
PTK2	FGB
CCL5	FAS
ABCG2	ADORA1
EIF2AK3	STAT3
S100B	REN
BDNF	PPARA
BAG3	MIR17
CCND1	F10
PTGES	TLR2
CD40	S100B
BAX	ENG
SLC2A3	TXN
C3	CST3
VCAM1	GSR
TMBIM6	AKT1
VEGFC	BAX
ZNF354A	PF4
TBXAS1	CSF3
BSG	HP
XRCC1	JUP
STC1	PECAM1
SLC30A4	CALR
TFAM	PARP1
TGFBR2	CKB
C3AR1	HMGCR
TNFRSF1A	ITGA2B
TRPC6	EGR1
C5	THBS1
C5AR1	PTGS1
TLR3	APLN
TJP1	CDH5
TIMP3	ELANE
TXNRD1	SOD3
STAT6	NFE2L2
STAT5B	MIR208B
BTG2	TIMP1
SLC34A1	CD14
STC2	MMP1
CCNE1	MIR146A
SLC8A3	IL4
SLC8A1	CKM
SLC8A2	CYP2C19
PDE5A	SLC17A5
BMP6	NPY
BECN1	CD40
BMPR2	PTGIS
CASP9	PRKAA2
STAT5A	PDE5A
MANF	PLG
STAT2	LEP
FOSL1	SH2B3
CAST	CCN2
STAT1	ALDH2
CASP1	PKP2
SRC	MIR208A
CASP6	PIK3CG
SLC6A11	PTX3
GRIN2A	COL3A1
SCFD1	AVP
MAPK8IP3	FLT1
ADGRL1	AGTR2
ALDOA	DES
FGF1	CLU
PTK2B	LRP6
F2	THPO
ALB	MIR145
ERCC1	RETN
EP300	LCN2
ENO2	CFH
AIF1	HSPA1A
ADGRL3	IL1A
FOSL2	SMARCA4
CD2AP	CDKN2A
GRIK5	CD34
GRIK2	CDKN2B-AS1
GRIA1	IL17A
CXCR3	CXCR4
ANG	SLC8A1
SLCO1B3	HSPB1
GNAI3	TIMP2
GNAI2	SRC
GLUD1	ATM
TXN2	ADORA3
G6PD	GDF15
ALOX12	CTLA4
EPHA2	SELPLG
EIF2S1	FN1
EEF2	C3
PARP1	CCR5
CLDN4	APOC3
CNR1	PROCR
SOCS4	TNFRSF1A
ADCYAP1R1	TEK
ADCYAP1	BDNF
HRH3	GFAP
CYSLTR1	MAPK1
NES	ENO2
OGA	NGF
TXNRD2	NTRK1
CDKN1B	COMT
CSPG4	HTR2A
CTSB	F8
ADRB1	SLC6A4
EDNRB	MAPT
EDN2	CCR2
AGTR2	PTEN
DSG1	IL2
ACE	JUN
DCC	CCL5
CD55	C4A
CYP19A1	CP
CYP3A5	MIF
CYP2E1	IL33
ADRB2	CCL3
CYBA	CD36
ABCC5	IL6R
PRKCA	MIR34A
OTC	ITGB2
OPRM1	SPP1
NOS1	CALCA
CASP12	MAPK8
MUC1	SPTAN1
CYTB	ANXA5
ATP8	LGALS3
ATP6	SIRT1
MMP3	GHRL
MET	NLRP3
MAP2	PLA2G7
OXT	SERPINA1
NOX4	CASP9
PCSK2	AQP4
PPP3CA	HAVCR1
TRPM7	ANGPT2
POLB	FOS
PLD2	CD46
PLA2G4A	HSPA5
PKLR	CHKA
PIK3R1	CXCL2
SERPINE2	SERPINA3
ABCB1	CYP2C9
PECAM1	GDNF
LIG3	THBS4
LEP	SYNGAP1
LDLR	HSPD1
IL6R	GAPDH
HMGCR	CHAT
AQP4	CXCL10
IL13	PLA2G6
APAF1	SERPINF2
APEX1	BCL2L1
FAS	PIK3CA
IFNG	PTPN11
BIRC5	PRKCE
HSPA5	APOH
CXCL10	ACE2
HMGB1	MBL2
IRF1	MIR221
GRIN2B	POSTN
GSR	CD55
ARG1	F2R
KLK1	BDKRB2
KCNJ8	ITGB1
ITGB3	SLC9A3R2
CFH	MEF2C
ITGA2B	DRD2
HSPA1B	CTF1
CRP	TGFB2
IGF1	P2RY12
PPP3R1	EPRS1
CD38	CAV1
VEGFA	ADA
JAK2	CCND1
MAPK14	ACTC1
CTNNB1	NOD2
F3	FABP12
TCF7L2	SAA1
AREG	SLC2A1
IGFBP3	IL1R1
SPARC	STAT1
ELN	CYBA
GDF15	SP1
GCLC	COL4A1
SULT1A1	AIFM1
POMC	PAPPA
CIRBP	MIR142
CRK	EGF
CCL4	HSPG2
EPHX2	NR3C2
CALR	MME
NPPA	MCU
MSN	AKR1B1
RYR2	BMP6
CES3	TSC2
RAB7A	MBP
GATM	UTS2
ALDH6A1	SLC1A2
KITLG	TNFRSF11B
ZFP36	ARG1
GBP2	CPT2
TMPO	TF
RTN1	CX3CR1
F2RL1	NOL3
CAMK2D	SULT1A3
EPHX1	AHSP
RAB1B	CPB2
CANX	C1S
AK1	APOE
ENSA	F7
AXIN2	MCI2
RAB12	LGALS2
NFKBIA	LRP8
FABP5	PSMA6
ATP1A1	GUCY1A1
MX1	ENPP1
RPL17	CCT7
GAS5	TNFSF4
ADM2	CLCN1
MAPRE1	LPA
NCL	NOTCH3
JUNB	ABCC6
NEDD4	MMP3
RXRG	DSP
ARNTL	ELN
HSPA9	HLA-B
SLC6A6	CETP
HSPA2	HLA-DRB1
TLE4	WRN
NR4A1	NKX2-5
HMGCS2	APOA2
HK2	HFE
APLP2	ADA2
ID1	MEFV
TAP1	ALOX5AP
RHOC	LIPC
ZEB1	PGF
APOE	ITGA2
IFNGR1	TTR
TFRC	PTPN22
HK1	BRAF
HIVEP2	F9
GK	TGFB3
NPTN	PRTN3
GHR	GP6
UGCG	TET2
MEOX2	PPBP
UQCRFS1	SCN9A
GCH1	PHACTR1
GNA12	SCN11A
TUBA1A	IL12B
C1QB	KCNB1
GYG1	CCL11
GSTP1	PRL
GSTM2	STAT4
TNNT2	FBN1
GSTA1	REST
RGCC	MIR223
HADHA	PON2
PSMB5	SCNN1A
PYGB	PIGA
ACOT2
TMED2
RALBP1
CTSC
PRKCE
RSAD2
BHLHE40
PDLIM5
DCN
TLE5
CEBPD
PGM1
P4HB
PEBP1
MAP3K8
PDK4
COX5B
PDHA1
CCND2
CPT1B
PDE4B
RLN3
PTPRA
PFKM
SNAP23
KLF4
PFKFB3
DLAT
FEZ2
PPAT
FEV
DNM1L
CTTNBP2
PRDX6
DUSP6
ACTB
DUSP1
PPP2CA
PPM1B
RAB5A
EGR2
CLEC10A
CDH2
AKR1B1
ALDH2
TXNIP
SOD3
ANXA5
FXYD1
SFRP4
MFN2
MB
MAP2K3
OPA1
CCR5
ACVR1B
EIF4EBP1
GHSR
EIF4E
HLA-E
PRKCD
TTN
LOX
CACNA2D2
CRYAB
PYGM
MFN1
ABCC9
PLCD1
EIF4G1
RAMP2
KCNK2
HSPD1
KCNJ11
MAP1LC3B
PENK
MMP2
TGFB1
GSK3B
GATA4
PPARGC1A
PLN
HSD11B2
LTA
MIAT
MYH7
PSMA6
BCL2L1
PHACTR1
OLR1
BRAP
MIA3
SH2B3
WDR12
EPO
ESR1
F5
F7
LGALS2
NR3C2
REN
P2RY12
THBD
TNNI3
TNFSF4
KIF6
LGALS3
F13A1
ATM
LRP8
HP
IL1RN
MIR145
PAPPA
TIMP2
DDIT3
GCLM
TM6SF2
CKM
LAMP2
ACTA2
NRIP1
MIR761
CKB
ADORA1
CREB1
CREM
ADORA3
CCN2
DAB2IP
AGTR1
SIRT1
GGT1
GJA1
ANGPT1
IFNA2
LDHA
MIR125B2
MMP1
NPPB
MIR423
SERPINE1
TNFRSF12A
PDE3A
KLF13
MFF
BAK1
ACE2
VDAC1
VWF
DGKZ
AKT1
NFE2L2
MAPK1
SIRT3
POSTN
FN1
ANGPT2
IL17A
SMAD2
AGER
TNC
REG1A
CSF2
EDNRA
FLT1
CASR
UTS2
COL3A1
MTOR
MIF
PGF
PLAUR
TBX5
TNFRSF1B
EGLN3
VCAN
IGF1R
APOH
ITGB1
SMAD4
MDH2
MDK
MEF2C
MMP13
MMP14
MYH6
EGLN1
HAMP
BDKRB1
BDKRB2
SDC1
SFRP2
BNIP3
TFPI
TGFBR1
TRPV1
MAP1LC3A
CAV3
ADAMTS1
RAD50
ATG7
CFL1
CCR3
COL1A1
CSNK2A1
CSNK2B
CYP11B1
DAB2
DAG1
DVL1
EPAS1
EPOR
PLCB1
FZD2
PCSK9
GHRH
GJA5
CACYBP
ABO
UTS2R
SLC27A6
HADH
APOB
IL4R
ITGA3
KCNJ2
SLC27A1
LCAT
LPA
LPL
MEF2A
MAP3K5
YBX1
OPRD1
OPRK1
FIS1
ATP5F1D
PLCB3
AVPR1A
PTN
RANBP1
RPS6KB1
SHH
TBX3
TEK
TGFB2
C7
C8A
C8B
VDAC2
PDGFD
TNFRSF14
CCNA2
AIMP1
BTN2A1
ABCA1
SMAD3
CDKN2B-AS1
COL4A2
ILF3
ENPP1
CLEC16A
IL23R
LDLRAP1
GLA
GUCY1A1
LAMA3
MEFV
CBS
CFTR
RNF13
CYP17A1
PLCL2
HLA-B
IL12B
IRF5
ITIH3
LIPA
LMNA
LRP6
LRPAP1
ATP2B1
ATL1
JCAD
BCHE
ABCG5
SMARCA4
STAT4
MAPKAP1
AP3D1

## Sheet: whole targets
whole targets of disease
IL10
MMP9
HMOX1
SLC9A1
CYBB
CAT
FOS
KDR
MAPK8
SELE
EDN1
IL6
CASP3
TLR4
TLR2
ALOX5
CXCL2
XDH
SULT1E1
EGR1
SOD2
CXCL1
MPO
PTEN
NOS2
CDKN1A
PTGS2
PPARA
ADORA2A
CCL2
PLAU
PLAT
RELA
BCL2
SOD1
PPARG
NOS3
HBEGF
THY1
PLA2G2A
GPT
HGF
GAST
TNF
GJB1
TERT
THBS1
MAPK9
EFNB2
GPX1
HSPA1A
STAT3
MYD88
CCL3
JUN
ITGA5
INPP5D
SLPI
IL12A
CXCL8
IL6ST
IL1B
GHRL
IL1A
ID3
SIRT7
ICAM1
HSPB1
HSPA8
MIR148B
FGF7
WNT3A
IRAK3
TICAM1
CHAT
ETS1
PTGS1
AKT1S1
VIM
VEGFD
CASP8
SOCS1
EGF
ADORA2B
EFNA5
CD36
FGF2
EIF2A
AGT
HIF1A
AOC3
ADM
CAV1
TXN
CXCL12
CCNB1
SLC2A1
SI
CXCL6
SFTPC
NOD2
CX3CL1
SELP
SELL
CCNG1
SOCS3
BID
ADIPOQ
CCL11
CD40LG
BAD
PTAFR
CD44
CD59
CYSLTR2
SLK
KEAP1
PRSS1
CDC42
BAG1
TP53
PTK2
CCL5
ABCG2
EIF2AK3
S100B
BDNF
BAG3
CCND1
PTGES
CD40
BAX
SLC2A3
C3
VCAM1
TMBIM6
VEGFC
ZNF354A
TBXAS1
BSG
XRCC1
STC1
SLC30A4
TFAM
TGFBR2
C3AR1
TNFRSF1A
TRPC6
C5
C5AR1
TLR3
TJP1
TIMP3
TXNRD1
STAT6
STAT5B
BTG2
SLC34A1
STC2
CCNE1
SLC8A3
SLC8A1
SLC8A2
PDE5A
BMP6
BECN1
BMPR2
CASP9
STAT5A
MANF
STAT2
FOSL1
CAST
STAT1
CASP1
SRC
CASP6
SLC6A11
GRIN2A
SCFD1
MAPK8IP3
ADGRL1
ALDOA
FGF1
PTK2B
F2
ALB
ERCC1
EP300
ENO2
AIF1
ADGRL3
FOSL2
CD2AP
GRIK5
GRIK2
GRIA1
CXCR3
ANG
SLCO1B3
GNAI3
GNAI2
GLUD1
TXN2
G6PD
ALOX12
EPHA2
EIF2S1
EEF2
PARP1
CLDN4
CNR1
SOCS4
ADCYAP1R1
ADCYAP1
HRH3
CYSLTR1
NES
OGA
TXNRD2
CDKN1B
CSPG4
CTSB
ADRB1
EDNRB
EDN2
AGTR2
DSG1
ACE
DCC
CD55
CYP19A1
CYP3A5
CYP2E1
ADRB2
CYBA
ABCC5
PRKCA
OTC
OPRM1
NOS1
CASP12
MUC1
CYTB
ATP8
ATP6
MMP3
MET
MAP2
OXT
NOX4
PCSK2
PPP3CA
TRPM7
POLB
PLD2
PLA2G4A
PKLR
PIK3R1
SERPINE2
ABCB1
PECAM1
LIG3
LEP
LDLR
IL6R
HMGCR
AQP4
IL13
APAF1
APEX1
FAS
IFNG
BIRC5
HSPA5
CXCL10
HMGB1
IRF1
GRIN2B
GSR
ARG1
KLK1
KCNJ8
ITGB3
CFH
ITGA2B
HSPA1B
CRP
IGF1
PPP3R1
CD38
VEGFA
JAK2
MAPK14
CTNNB1
F3
TCF7L2
AREG
IGFBP3
SPARC
ELN
GDF15
GCLC
SULT1A1
POMC
CIRBP
CRK
CCL4
EPHX2
CALR
NPPA
MSN
RYR2
CES3
RAB7A
GATM
ALDH6A1
KITLG
ZFP36
GBP2
TMPO
RTN1
F2RL1
CAMK2D
EPHX1
RAB1B
CANX
AK1
ENSA
AXIN2
RAB12
NFKBIA
FABP5
ATP1A1
MX1
RPL17
GAS5
ADM2
MAPRE1
NCL
JUNB
NEDD4
RXRG
ARNTL
HSPA9
SLC6A6
HSPA2
TLE4
NR4A1
HMGCS2
HK2
APLP2
ID1
TAP1
RHOC
ZEB1
APOE
IFNGR1
TFRC
HK1
HIVEP2
GK
NPTN
GHR
UGCG
MEOX2
UQCRFS1
GCH1
GNA12
TUBA1A
C1QB
GYG1
GSTP1
GSTM2
TNNT2
GSTA1
RGCC
HADHA
PSMB5
PYGB
ACOT2
TMED2
RALBP1
CTSC
PRKCE
RSAD2
BHLHE40
PDLIM5
DCN
TLE5
CEBPD
PGM1
P4HB
PEBP1
MAP3K8
PDK4
COX5B
PDHA1
CCND2
CPT1B
PDE4B
RLN3
PTPRA
PFKM
SNAP23
KLF4
PFKFB3
DLAT
FEZ2
PPAT
FEV
DNM1L
CTTNBP2
PRDX6
DUSP6
ACTB
DUSP1
PPP2CA
PPM1B
RAB5A
EGR2
CLEC10A
CDH2
AKR1B1
ALDH2
TXNIP
SOD3
ANXA5
FXYD1
SFRP4
MFN2
MB
MAP2K3
OPA1
CCR5
ACVR1B
EIF4EBP1
GHSR
EIF4E
HLA-E
PRKCD
TTN
LOX
CACNA2D2
CRYAB
PYGM
MFN1
ABCC9
PLCD1
EIF4G1
RAMP2
KCNK2
HSPD1
KCNJ11
MAP1LC3B
PENK
MMP2
TGFB1
GSK3B
GATA4
PPARGC1A
PLN
HSD11B2
LTA
MIAT
MYH7
PSMA6
BCL2L1
PHACTR1
OLR1
BRAP
MIA3
SH2B3
WDR12
EPO
ESR1
F5
F7
LGALS2
NR3C2
REN
P2RY12
THBD
TNNI3
TNFSF4
KIF6
LGALS3
F13A1
ATM
LRP8
HP
IL1RN
MIR145
PAPPA
TIMP2
DDIT3
GCLM
TM6SF2
CKM
LAMP2
ACTA2
NRIP1
MIR761
CKB
ADORA1
CREB1
CREM
ADORA3
CCN2
DAB2IP
AGTR1
SIRT1
GGT1
GJA1
ANGPT1
IFNA2
LDHA
MIR125B2
MMP1
NPPB
MIR423
SERPINE1
TNFRSF12A
PDE3A
KLF13
MFF
BAK1
ACE2
VDAC1
VWF
DGKZ
AKT1
NFE2L2
MAPK1
SIRT3
POSTN
FN1
ANGPT2
IL17A
SMAD2
AGER
TNC
REG1A
CSF2
EDNRA
FLT1
CASR
UTS2
COL3A1
MTOR
MIF
PGF
PLAUR
TBX5
TNFRSF1B
EGLN3
VCAN
IGF1R
APOH
ITGB1
SMAD4
MDH2
MDK
MEF2C
MMP13
MMP14
MYH6
EGLN1
HAMP
BDKRB1
BDKRB2
SDC1
SFRP2
BNIP3
TFPI
TGFBR1
TRPV1
MAP1LC3A
CAV3
ADAMTS1
RAD50
ATG7
CFL1
CCR3
COL1A1
CSNK2A1
CSNK2B
CYP11B1
DAB2
DAG1
DVL1
EPAS1
EPOR
PLCB1
FZD2
PCSK9
GHRH
GJA5
CACYBP
ABO
UTS2R
SLC27A6
HADH
APOB
IL4R
ITGA3
KCNJ2
SLC27A1
LCAT
LPA
LPL
MEF2A
MAP3K5
YBX1
OPRD1
OPRK1
FIS1
ATP5F1D
PLCB3
AVPR1A
PTN
RANBP1
RPS6KB1
SHH
TBX3
TEK
TGFB2
C7
C8A
C8B
VDAC2
PDGFD
TNFRSF14
CCNA2
AIMP1
BTN2A1
ABCA1
SMAD3
CDKN2B-AS1
COL4A2
ILF3
ENPP1
CLEC16A
IL23R
LDLRAP1
GLA
GUCY1A1
LAMA3
MEFV
CBS
CFTR
RNF13
CYP17A1
PLCL2
HLA-B
IL12B
IRF5
ITIH3
LIPA
LMNA
LRP6
LRPAP1
ATP2B1
ATL1
JCAD
BCHE
ABCG5
SMARCA4
STAT4
MAPKAP1
AP3D1
MIR210
PIK3C2A
SCN5A
PON1
MTHFR
SERPINC1
KCNJ5
MIR21
KNG1
APOA1
ADAMTS13
MYBPC3
INS
GP1BA
FABP3
CYCS
IL18
ITGAM
MIR155
HSPA4
MIR499A
APP
MPL
FGA
MIR126
FGB
MIR17
F10
ENG
CST3
PF4
CSF3
JUP
APLN
CDH5
ELANE
MIR208B
TIMP1
CD14
MIR146A
IL4
CYP2C19
SLC17A5
NPY
PTGIS
PRKAA2
PLG
PKP2
MIR208A
PIK3CG
PTX3
AVP
DES
CLU
THPO
RETN
LCN2
CDKN2A
CD34
CXCR4
CTLA4
SELPLG
APOC3
PROCR
GFAP
NGF
NTRK1
COMT
HTR2A
F8
SLC6A4
MAPT
CCR2
IL2
C4A
CP
IL33
MIR34A
ITGB2
SPP1
CALCA
SPTAN1
NLRP3
PLA2G7
SERPINA1
HAVCR1
CD46
CHKA
SERPINA3
CYP2C9
GDNF
THBS4
SYNGAP1
GAPDH
PLA2G6
SERPINF2
PIK3CA
PTPN11
MBL2
MIR221
F2R
SLC9A3R2
DRD2
CTF1
EPRS1
ADA
ACTC1
FABP12
SAA1
IL1R1
SP1
COL4A1
AIFM1
MIR142
HSPG2
MME
MCU
TSC2
MBP
SLC1A2
TNFRSF11B
CPT2
TF
CX3CR1
NOL3
SULT1A3
AHSP
CPB2
C1S
MCI2
CCT7
CLCN1
NOTCH3
ABCC6
DSP
CETP
HLA-DRB1
WRN
NKX2-5
APOA2
HFE
ADA2
ALOX5AP
LIPC
ITGA2
TTR
PTPN22
BRAF
F9
TGFB3
PRTN3
GP6
TET2
PPBP
SCN9A
SCN11A
KCNB1
PRL
FBN1
REST
MIR223
PON2
SCNN1A
PIGA
ADORA2A
CACNA1A
BCAT2
OPRL1
BAZ1B
CCR1
CLIP2
COX1
COX2
COX3
ERAP1
GCDH
GTF2I
GTF2IRD1
HLA-DPB1
IKBKG
IL12A-AS1
KLRC4
LIMK1
MLX
ND1
ND4
ND5
ND6
RFC2
SCNN1B
SCNN1G
TBL2
TRNF
TRNH
TRNL1
TRNQ
TRNS1
TRNS2
TRNW
UBAC2
SORD
