# Supplementary material for: Mechanism Repositioning Based on Integrative Pharmacology: Anti-Inflammatory Effect of Safflower in Myocardial Ischemia–Reperfusion Injury
Source: Int J Mol Sci. 2023 Mar 10;24(6):5313. doi: 10.3390/ijms24065313 (PMC10048972; doi:10.3390/ijms24065313)
Supplement: Supplementary file 1 [file ijms-24-05313-s001.zip › Supplementary file S4.xlsx]

## Sheet: Raw data
Term	Term	Count	%	PValue	Genes	List Total	Pop Hits	Pop Total	Fold Enrichment	Bonferroni	Benjamini	FDR
GO:0001666	response to hypoxia	17	16.1905	2.43313e-15	EGLN1, EGLN3, ACE, VCAM1, NOS2, HIF1A, TNF, SLC6A4, VEGFA, DPP4, HSD11B2, EDNRA, MB, CASP3, CASP1, PTK2B, PPARA	105	180	19157	17.2312	4.81171e-12	4.79326e-12	4.42586e-12
GO:0045429	positive regulation of nitric oxide biosynthetic process	11	10.4762	7.86879e-14	IL1B, HBB, PTK2B, AKT1, TRPV1, OPRM1, PTGS2, ESR1, TNF, TLR4, ICAM1	105	48	19157	41.8109	1.55068e-10	7.75075e-11	7.15666e-11
GO:0009410	response to xenobiotic stimulus	16	15.2381	2.64073e-12	BCHE, ACE, KCNJ11, LPL, HTR2A, ATP1A1, PTGS2, TNF, SLC8A1, SLC6A4, HSD11B2, GCLC, CASP3, PTK2B, CALR, GCLM	105	236	19157	12.3693	5.20233e-09	1.73408e-09	1.60116e-09
GO:0042493	response to drug	17	16.1905	4.72117e-12	BCHE, KCNJ11, LPL, HTR2A, ATP1A1, PTGS2, SLC8A1, SLC6A4, ICAM1, HSD11B2, CASP3, LCN2, PTK2B, PPARG, CALR, GCLM, TP53	105	293	19157	10.5857	9.30081e-09	2.32518e-09	2.14695e-09
GO:0032496	response to lipopolysaccharide	13	12.381	5.03363e-11	ACE, VCAM1, NOS2, KCNJ8, OPRM1, PTGS2, MPO, SELE, GJA1, CNR1, IL1B, CASP3, TLR4	105	156	19157	15.204	9.91625e-08	1.98325e-08	1.83124e-08
GO:0071456	cellular response to hypoxia	12	11.4286	1.29962e-10	EGLN1, OPRD1, EGLN3, AKT1, PPARG, S100B, PTGS2, HIF1A, TP53, SLC8A1, ICAM1, VEGFA	105	131	19157	16.7128	2.56025e-07	4.26709e-08	3.94002e-08
GO:0007568	aging	13	12.381	4.98882e-10	ACE, VCAM1, HTR2A, PTGS2, MPO, POLB, PPP3CA, GCLC, EDNRB, CNR1, AKT1, MAPK1, GCLM	105	190	19157	12.4833	9.82798e-07	1.404e-07	1.29638e-07
GO:0045471	response to ethanol	11	10.4762	2.05892e-09	POLB, VCAM1, CA3, CNR1, GSTP1, PTK2B, OPRK1, CYP2E1, PPARA, TNF, ICAM1	105	129	19157	15.5575	4.05606e-06	5.07008e-07	4.68146e-07
GO:0050796	regulation of insulin secretion	8	7.61905	5.09555e-09	DPP4, IL6, KCNJ11, NOS2, CNR1, ALOX5, IL1B, TNF	105	46	19157	31.73	1.00382e-05	1.11536e-06	1.02987e-06
GO:0008217	regulation of blood pressure	9	8.57143	6.43606e-09	NPPB, EDNRA, ACE, EDNRB, HBB, PPARG, ATP1A1, PTGS2, PTGS1	105	74	19157	22.1896	1.2679e-05	1.15864e-06	1.06983e-06
GO:0071222	cellular response to lipopolysaccharide	12	11.4286	6.46955e-09	IL6, EDNRB, NOS2, IL1B, GSTP1, CASP1, PDE4B, LCN2, OPRK1, TNF, TLR4, ICAM1	105	189	19157	11.584	1.27449e-05	1.15864e-06	1.06983e-06
GO:0006954	inflammatory response	15	14.2857	3.7849e-08	NOS2, PLA2G2A, MIF, PTGS2, SELE, TNF, PIK3CG, PTGS1, HK1, POLB, IL6, IL1B, AKT1, TLR4, CD44	105	403	19157	6.79085	7.45598e-05	6.21354e-06	5.73728e-06
GO:0010595	positive regulation of endothelial cell migration	8	7.61905	7.5426e-08	EGF, LCN2, PTK2B, AKT1, PRKCA, CALR, PIK3CG, VEGFA	105	67	19157	21.7848	0.000148578	1.14299e-05	1.05538e-05
GO:0010628	positive regulation of gene expression	16	15.2381	1.0283e-07	EGF, HIF1A, TNF, SLC6A4, INS, VEGFA, GJA1, IL6, IL1B, LCN2, AKT1, MAPK1, PPARG, CALR, TP53, TLR4	105	509	19157	5.73509	0.000202554	1.44696e-05	1.33605e-05
GO:0010629	negative regulation of gene expression	13	12.381	1.11283e-07	OPRD1, ACE, PRKAA2, NOS2, MIF, HIF1A, ESR1, TNF, INS, VEGFA, GJA1, AKT1, PPARG	105	308	19157	7.70071	0.000219203	1.46151e-05	1.34949e-05
GO:0043066	negative regulation of apoptotic process	16	15.2381	1.19667e-07	PRKAA2, HSPA5, GSTP1, MIF, MPO, VEGFA, GCLC, IL6, EDNRB, CASP3, ALB, PTK2B, AKT1, TP53, CD44, BCL2L1	105	515	19157	5.66828	0.000235716	1.4734e-05	1.36046e-05
GO:0097746	regulation of blood vessel diameter	6	5.71429	1.33238e-07	NPPB, ACE2, GCLC, ACE, ADRB2, GCLM	105	23	19157	47.595	0.000262445	1.544e-05	1.42565e-05
GO:0032355	response to estradiol	9	8.57143	1.8362e-07	GJA1, KCNJ11, CASP3, GSTP1, CALR, PTGS2, ESR1, CYP19A1, SLC6A4	105	113	19157	14.5312	0.000361667	1.9541e-05	1.80432e-05
GO:0008284	positive regulation of cell proliferation	16	15.2381	1.90811e-07	CSNK2A1, EGF, MIF, HTR2A, F2, S100B, INS, VEGFA, DPP4, IL6, EDNRB, IL1B, PTK2B, AKT1, CALR, BCL2L1	105	534	19157	5.4666	0.000375828	1.9541e-05	1.80432e-05
GO:1904646	cellular response to beta-amyloid	7	6.66667	1.98386e-07	GJA1, VCAM1, LCN2, ADRB2, TNF, TLR4, ICAM1	105	47	19157	27.173	0.000390743	1.9541e-05	1.80432e-05
GO:0051000	positive regulation of nitric-oxide synthase activity	6	5.71429	2.5712e-07	PTK2B, AKT1, HIF1A, ESR1, TNF, INS	105	26	19157	42.1033	0.000506398	2.32897e-05	2.15046e-05
GO:0043406	positive regulation of MAP kinase activity	8	7.61905	2.60089e-07	EGF, IL1B, MIF, HTR2A, TNF, TLR4, PIK3CG, VEGFA	105	80	19157	18.2448	0.000512243	2.32897e-05	2.15046e-05
GO:0071333	cellular response to glucose stimulus	8	7.61905	3.08515e-07	PPP3CA, GCLC, ACE, PRKAA2, KCNJ11, OPRK1, GCLM, ICAM1	105	82	19157	17.7998	0.00060759	2.6425e-05	2.43995e-05
GO:0071260	cellular response to mechanical stimulus	8	7.61905	3.64317e-07	GJA1, GCLC, IL1B, CASP1, AKT1, ATP1A1, PTGS2, TLR4	105	84	19157	17.376	0.000717447	2.99043e-05	2.76122e-05
GO:0070374	positive regulation of ERK1 and ERK2 cascade	11	10.4762	4.24414e-07	PLA2G2A, PTK2B, PRKCA, MIF, HTR2A, OPRM1, TNF, TLR4, CD44, ICAM1, VEGFA	105	226	19157	8.88019	0.000835746	3.34438e-05	3.08803e-05
GO:0019233	sensory perception of pain	7	6.66667	4.62749e-07	ACE, EDNRB, CNR1, OPRK1, MAPK1, OPRM1, PTGS2	105	54	19157	23.6506	0.0009112	3.50621e-05	3.23746e-05
GO:0033138	positive regulation of peptidyl-serine phosphorylation	8	7.61905	6.31146e-07	OPRD1, IL6, AKT1, MIF, PTGS2, TNF, CD44, VEGFA	105	91	19157	16.0394	0.00124259	4.60503e-05	4.25205e-05
GO:0050731	positive regulation of peptidyl-tyrosine phosphorylation	8	7.61905	7.32207e-07	IL6, PTK2B, MIF, HTR2A, TP53, CD44, ICAM1, VEGFA	105	93	19157	15.6944	0.00144141	5.1516e-05	4.75673e-05
GO:0050729	positive regulation of inflammatory response	8	7.61905	1.46499e-06	NFKBIA, ACE, IL1B, PLA2G2A, CASP1, LPL, TNF, TLR4	105	103	19157	14.1707	0.00288188	9.95185e-05	9.18905e-05
GO:0031622	positive regulation of fever generation	4	3.80952	1.54211e-06	CNR1, IL1B, PTGS2, TNF	105	5	19157	145.958	0.00303334	0.000101265	9.35031e-05
GO:0031663	lipopolysaccharide-mediated signaling pathway	6	5.71429	1.62497e-06	NFKBIA, IL1B, MAPK1, AKT1, TNF, TLR4	105	37	19157	29.5861	0.00319608	0.000103264	9.53491e-05
GO:0051384	response to glucocorticoid	7	6.66667	1.68899e-06	HSD11B2, BCHE, IL6, CASP3, S100B, PTGS2, TNF	105	67	19157	19.0617	0.00332179	0.000103979	9.60087e-05
GO:0043065	positive regulation of apoptotic process	12	11.4286	1.74618e-06	IL6, LGALS2, ACE, CNR1, CASP3, AKT1, PPARG, TRPV1, S100B, PTGS2, TNF, TP53	105	329	19157	6.65462	0.00343406	0.000104241	9.62514e-05
GO:0045907	positive regulation of vasoconstriction	6	5.71429	1.86314e-06	GJA1, ACE, AKT1, HTR2A, PTGS2, ICAM1	105	38	19157	28.8075	0.00366366	0.000107952	9.96779e-05
GO:0042593	glucose homeostasis	8	7.61905	2.89768e-06	IL6, PRKAA2, CNR1, ALOX5, AKT1, PPARG, HIF1A, INS	105	114	19157	12.8033	0.00569218	0.000163098	0.000150597
GO:0007584	response to nutrient	7	6.66667	3.55694e-06	GCLC, VCAM1, CNR1, PPARG, GCLM, SLC8A1, SLC6A4	105	76	19157	16.8044	0.0069827	0.000194644	0.000179724
GO:0098869	cellular oxidant detoxification	7	6.66667	3.84067e-06	GSTP1, ALB, GSR, GSTA1, HBB, PTGS2, PTGS1	105	77	19157	16.5861	0.00753758	0.000200034	0.000184701
GO:0006979	response to oxidative stress	8	7.61905	3.85852e-06	GCLC, CA3, AKT1, GCLM, PTGS2, MPO, TP53, PTGS1	105	119	19157	12.2654	0.00757249	0.000200034	0.000184701
GO:0010573	vascular endothelial growth factor production	4	3.80952	5.35479e-06	IL6, IL1B, HIF1A, TNF	105	7	19157	104.256	0.0104935	0.000270486	0.000249753
GO:0022898	regulation of transmembrane transporter activity	4	3.80952	8.53382e-06	ACE2, GJA1, ACTB, INS	105	8	19157	91.2238	0.0166712	0.000420291	0.000388075
GO:0030335	positive regulation of cell migration	10	9.52381	1.0745e-05	PPP3CA, HSPA5, F10, EGF, IL1B, PTK2B, MAPK1, PRKCA, INS, VEGFA	105	256	19157	7.12686	0.0209454	0.000516286	0.000476713
GO:0010888	negative regulation of lipid storage	4	3.80952	1.81426e-05	NFKBIA, IL6, PPARG, TNF	105	10	19157	72.979	0.03511	0.000844896	0.000780135
GO:0071466	cellular response to xenobiotic stimulus	6	5.71429	1.84419e-05	PRKAA2, NOS2, HSPA5, IL1B, PDE4B, TP53	105	60	19157	18.2448	0.0356788	0.000844896	0.000780135
GO:0007507	heart development	9	8.57143	2.41571e-05	EDNRA, GJA1, PPP3R1, KCNJ8, MB, CASP3, PPARG, PPARA, RXRG	105	217	19157	7.56695	0.0464755	0.00106074	0.000979434
GO:1903799	negative regulation of production of miRNAs involved in gene silencing by miRNA	4	3.80952	2.48475e-05	PPP3CA, ESR1, TNF, TP53	105	11	19157	66.3446	0.0477715	0.00106074	0.000979434
GO:0032731	positive regulation of interleukin-1 beta production	6	5.71429	2.5307e-05	IL6, CASP1, LPL, TNF, TLR4, HK1	105	64	19157	17.1045	0.048633	0.00106074	0.000979434
GO:0007200	phospholipase C-activating G-protein coupled receptor signaling pathway	6	5.71429	2.5307e-05	OPRD1, EDNRB, OPRK1, HTR2A, OPRM1, ESR1	105	64	19157	17.1045	0.048633	0.00106074	0.000979434
GO:0035690	cellular response to drug	6	5.71429	3.16449e-05	PRKAA2, NOS2, HSPA5, IL1B, PDE4B, TP53	105	67	19157	16.3386	0.0604379	0.00129876	0.00119921
GO:0043154	negative regulation of cysteine-type endopeptidase activity involved in apoptotic process	6	5.71429	3.401e-05	CSNK2A1, AKT1, PTGS2, TNF, CD44, VEGFA	105	68	19157	16.0983	0.0648056	0.00136734	0.00126253
GO:0002027	regulation of heart rate	5	4.7619	3.77032e-05	EDNRA, EDNRB, PDE4D, SCN5A, SLC8A1	105	35	19157	26.0639	0.0715853	0.00148551	0.00137164
GO:0018107	peptidyl-threonine phosphorylation	6	5.71429	4.19353e-05	CSNK2A1, CSNK2B, PRKCD, MAPK1, AKT1, PRKCA	105	71	19157	15.4181	0.0792938	0.0016188	0.00149472
GO:2000343	positive regulation of chemokine (C-X-C motif) ligand 2 production	4	3.80952	4.27297e-05	LPL, MIF, TNF, TLR4	105	13	19157	56.1377	0.0807336	0.0016188	0.00149472
GO:0051091	positive regulation of sequence-specific DNA binding transcription factor activity	7	6.66667	4.67756e-05	PPP3CA, IL6, IL1B, AKT1, PPARG, ESR1, TNF	105	119	19157	10.7322	0.0880318	0.00173864	0.00160537
GO:0086004	regulation of cardiac muscle cell contraction	4	3.80952	5.41687e-05	PDE4D, PDE4B, SCN5A, ATP1A1	105	14	19157	52.1279	0.101218	0.00197615	0.00182468
GO:0042311	vasodilation	5	4.7619	6.44509e-05	NPPB, GJA1, EDNRB, TNF, INS	105	40	19157	22.806	0.119242	0.00230852	0.00213157
GO:0009409	response to cold	5	4.7619	7.11217e-05	LPL, ADRB1, PPARG, ADRB2, HSPA2	105	41	19157	22.2497	0.130742	0.00250196	0.00231019
GO:0006915	apoptotic process	13	12.381	7.49093e-05	EGLN3, CSNK2A1, PRKCD, NFKBIA, GJA1, IL1B, CASP3, CASP1, LCN2, PTK2B, MAPK1, TP53, BCL2L1	105	582	19157	4.07529	0.137204	0.00258897	0.00239053
GO:0032722	positive regulation of chemokine production	5	4.7619	0.000102911	IL6, LPL, HIF1A, TNF, TLR4	105	45	19157	20.272	0.183513	0.00343617	0.00317278
GO:0051402	neuron apoptotic process	5	4.7619	0.000102911	POLB, HSPA5, CASP3, TP53, BCL2L1	105	45	19157	20.272	0.183513	0.00343617	0.00317278
GO:0071356	cellular response to tumor necrosis factor	7	6.66667	0.000119982	VCAM1, KCNJ11, LCN2, MAPK1, AKT1, TRPV1, ICAM1	105	141	19157	9.05768	0.210518	0.0039394	0.00363745
GO:0050727	regulation of inflammatory response	6	5.71429	0.000123756	ACE2, ALOX5, CASP1, PTGS2, SELE, ESR1	105	89	19157	12.2998	0.216366	0.0039967	0.00369035
GO:0042310	vasoconstriction	4	3.80952	0.000141381	EDNRA, ACE, EDNRB, SLC6A4	105	19	19157	38.41	0.243112	0.00449227	0.00414794
GO:0033198	response to ATP	4	3.80952	0.000165675	KCNJ11, IL1B, CASP1, SLC8A1	105	20	19157	36.4895	0.278489	0.00518064	0.00478354
GO:0061028	establishment of endothelial barrier	4	3.80952	0.000192526	EDNRA, EDNRB, PDE4D, ICAM1	105	21	19157	34.7519	0.315669	0.00582455	0.0053781
GO:0045821	positive regulation of glycolytic process	4	3.80952	0.000192526	PRKAA2, HTR2A, HIF1A, INS	105	21	19157	34.7519	0.315669	0.00582455	0.0053781
GO:0042542	response to hydrogen peroxide	5	4.7619	0.000195633	MB, CASP3, HBB, PTK2B, SLC8A1	105	53	19157	17.212	0.319845	0.00582455	0.0053781
GO:0042981	regulation of apoptotic process	8	7.61905	0.000198094	GJA1, CASP1, AKT1, CALR, ESR1, TP53, CTSB, BCL2L1	105	220	19157	6.63446	0.323135	0.00582455	0.0053781
GO:0007204	positive regulation of cytosolic calcium ion concentration	7	6.66667	0.000201161	EDNRA, GJA1, EDNRB, PTK2B, OPRM1, ESR1, PIK3CG	105	155	19157	8.23957	0.327214	0.00582776	0.00538106
GO:0032755	positive regulation of interleukin-6 production	6	5.71429	0.000224328	IL6, NOS2, IL1B, LPL, TNF, TLR4	105	101	19157	10.8385	0.357235	0.00640472	0.0059138
GO:0045861	negative regulation of proteolysis	4	3.80952	0.00028954	AKT1, F2, TP53, INS	105	24	19157	30.4079	0.434744	0.00803371	0.00741793
GO:0032094	response to food	4	3.80952	0.00028954	HSD11B2, AKT1, OPRM1, MPO	105	24	19157	30.4079	0.434744	0.00803371	0.00741793
GO:0071320	cellular response to cAMP	5	4.7619	0.000296575	HSPA5, PDE4D, SLC8A1, CFTR, PIK3CG	105	59	19157	15.4617	0.442527	0.00811463	0.00749265
GO:0032757	positive regulation of interleukin-8 production	5	4.7619	0.000405524	IL6, NOS2, IL1B, TNF, TLR4	105	64	19157	14.2537	0.550241	0.0109436	0.0101048
GO:0046697	decidualization	4	3.80952	0.00041351	GJA1, MAPK1, PTGS2, CTSB	105	27	19157	27.0293	0.557265	0.0110083	0.0101645
GO:0061419	positive regulation of transcription from RNA polymerase II promoter in response to hypoxia	3	2.85714	0.000431673	HIF1A, TP53, VEGFA	105	6	19157	91.2238	0.572833	0.0112884	0.0104232
GO:0006468	protein phosphorylation	11	10.4762	0.000435493	EDNRA, PRKAA2, CSNK2A1, CSNK2B, PRKCD, PTK2B, MAPK1, PRKAG2, AKT1, PRKCA, PIK3CG	105	507	19157	3.95843	0.576036	0.0112884	0.0104232
GO:0042755	eating behavior	4	3.80952	0.00046131	OPRD1, ACE, OPRK1, OPRM1	105	28	19157	26.0639	0.597069	0.011651	0.010758
GO:1900017	positive regulation of cytokine production involved in inflammatory response	4	3.80952	0.00046131	IL6, HIF1A, TNF, TLR4	105	28	19157	26.0639	0.597069	0.011651	0.010758
GO:0048661	positive regulation of smooth muscle cell proliferation	5	4.7619	0.00054043	IL6, AKT1, PTGS2, TNF, TLR4	105	69	19157	13.2208	0.65525	0.0134766	0.0124436
GO:0045840	positive regulation of mitotic nuclear division	4	3.80952	0.000567222	EGF, IL1B, TNF, INS	105	30	19157	24.3263	0.672983	0.0137954	0.012738
GO:0010575	positive regulation of vascular endothelial growth factor production	4	3.80952	0.000567222	IL6, IL1B, PTGS2, HIF1A	105	30	19157	24.3263	0.672983	0.0137954	0.012738
GO:0035633	maintenance of permeability of blood-brain barrier	4	3.80952	0.000625527	IL6, GJA1, PTGS2, ACTB	105	31	19157	23.5416	0.708488	0.0150279	0.013876
GO:0051897	positive regulation of protein kinase B signaling	6	5.71429	0.000667577	F10, EGF, TNF, PIK3CG, INS, VEGFA	105	128	19157	8.55223	0.731678	0.0158449	0.0146304
GO:0050873	brown fat cell differentiation	4	3.80952	0.000687525	MB, ADRB1, ADRB2, PTGS2	105	32	19157	22.806	0.742024	0.0159344	0.014713
GO:0051930	regulation of sensory perception of pain	4	3.80952	0.000687525	OPRD1, EDNRB, OPRK1, OPRM1	105	32	19157	22.806	0.742024	0.0159344	0.014713
GO:0001938	positive regulation of endothelial cell proliferation	5	4.7619	0.000704536	EGF, AKT1, PRKCA, HIF1A, VEGFA	105	74	19157	12.3275	0.750532	0.0161388	0.0149018
GO:0009749	response to glucose	5	4.7619	0.00074115	GJA1, CASP3, LPL, PTK2B, SLC8A1	105	75	19157	12.1632	0.767905	0.0165917	0.0153199
GO:0032091	negative regulation of protein binding	5	4.7619	0.00074115	ACE, PRKCD, AKT1, PPARA, ACTB	105	75	19157	12.1632	0.767905	0.0165917	0.0153199
GO:0038003	opioid receptor signaling pathway	3	2.85714	0.00080009	OPRD1, OPRK1, OPRM1	105	8	19157	68.4179	0.793366	0.0173206	0.015993
GO:0002674	negative regulation of acute inflammatory response	3	2.85714	0.00080009	GSTP1, PPARG, INS	105	8	19157	68.4179	0.793366	0.0173206	0.015993
GO:0071312	cellular response to alkaloid	3	2.85714	0.00080009	TRPV1, BCL2L1, ICAM1	105	8	19157	68.4179	0.793366	0.0173206	0.015993
GO:0001934	positive regulation of protein phosphorylation	7	6.66667	0.000864941	EDNRB, IL1B, AKT1, HSPA2, F2, TNF, VEGFA	105	204	19157	6.26046	0.818168	0.018521	0.0171014
GO:2000379	positive regulation of reactive oxygen species metabolic process	4	3.80952	0.000896579	ACE2, PTK2B, F2, TP53	105	35	19157	20.8512	0.829164	0.0188853	0.0174378
GO:0032729	positive regulation of interferon-gamma production	5	4.7619	0.000901126	IL1B, PDE4D, PDE4B, TNF, TLR4	105	79	19157	11.5473	0.830689	0.0188853	0.0174378
GO:2001240	negative regulation of extrinsic apoptotic signaling pathway in absence of ligand	4	3.80952	0.000974247	IL1B, AKT1, TNF, BCL2L1	105	36	19157	20.272	0.853423	0.0202028	0.0186543
GO:0014068	positive regulation of phosphatidylinositol 3-kinase signaling	5	4.7619	0.00103605	EGF, F2, TNF, INS, VEGFA	105	82	19157	11.1249	0.87024	0.0212606	0.0196309
GO:2001237	negative regulation of extrinsic apoptotic signaling pathway	4	3.80952	0.00105605	LGALS3, GCLC, GSTP1, GCLM	105	37	19157	19.7241	0.875259	0.0214476	0.0198036
GO:0042220	response to cocaine	4	3.80952	0.00114207	HSPA5, CNR1, PTK2B, OPRM1	105	38	19157	19.205	0.894723	0.0229579	0.0211982
GO:0060081	membrane hyperpolarization	3	2.85714	0.00127677	CASP1, ATP1A1, CFTR	105	10	19157	54.7343	0.919286	0.0251633	0.0232345
GO:0007166	cell surface receptor signaling pathway	8	7.61905	0.00127732	NPPB, EDNRB, PTK2B, MAPK1, TRPV1, ADRB2, MIF, F2	105	301	19157	4.84911	0.919374	0.0251633	0.0232345
GO:0030307	positive regulation of cell growth	5	4.7619	0.00129149	CSNK2A1, PTK2B, AKT1, F2, INS	105	87	19157	10.4855	0.921596	0.0251905	0.0232597
GO:0035094	response to nicotine	4	3.80952	0.00132708	VCAM1, CNR1, CASP3, MAPK1	105	40	19157	18.2448	0.926912	0.0253821	0.0234365
GO:0070555	response to interleukin-1	4	3.80952	0.00132708	GCLC, IL1B, PRKCA, SELE	105	40	19157	18.2448	0.926912	0.0253821	0.0234365
GO:0006805	xenobiotic metabolic process	5	4.7619	0.00134741	CYP2C9, GSTP1, GSTA1, CYP2E1, CYP3A5	105	88	19157	10.3663	0.929784	0.025523	0.0235667
GO:0007613	memory	5	4.7619	0.00140499	CNR1, HTR2A, S100B, PTGS2, SLC6A4	105	89	19157	10.2499	0.937324	0.0263603	0.0243398
GO:1990090	cellular response to nerve growth factor stimulus	4	3.80952	0.00142624	HSPA5, LCN2, AKT1, TRPV1	105	41	19157	17.7998	0.939897	0.0265065	0.0244748
GO:0006953	acute-phase response	4	3.80952	0.00152993	IL6, LCN2, F2, INS	105	42	19157	17.376	0.951016	0.0281678	0.0260088
GO:0030855	epithelial cell differentiation	5	4.7619	0.00158802	LGALS3, GSTA1, PPARG, CTSB, VEGFA	105	92	19157	9.91563	0.956321	0.0289667	0.0267464
GO:0043410	positive regulation of MAPK cascade	6	5.71429	0.00175706	IL6, EGF, ADRB2, TNF, INS, VEGFA	105	159	19157	6.88482	0.96871	0.031756	0.0293219
GO:0045944	positive regulation of transcription from RNA polymerase II promoter	16	15.2381	0.00180966	ADRB2, HIF1A, ESR1, TNF, VEGFA, NFKBIA, PPP3CA, IL6, PPP3R1, IL1B, AKT1, PPARG, PPARA, RXRG, TP53, TLR4	105	1185	19157	2.46343	0.971795	0.0320158	0.0295618
GO:0042127	regulation of cell proliferation	6	5.71429	0.001856	NFKBIA, ACE2, EGLN3, NOS2, PTK2B, PTGS1	105	161	19157	6.79929	0.97426	0.0320158	0.0295618
GO:0006606	protein import into nucleus	5	4.7619	0.00185704	NFKBIA, PPP3CA, PPP3R1, AKT1, TP53	105	96	19157	9.50248	0.974313	0.0320158	0.0295618
GO:0002024	diet induced thermogenesis	3	2.85714	0.00185937	ADRB1, TRPV1, ADRB2	105	12	19157	45.6119	0.974431	0.0320158	0.0295618
GO:0043407	negative regulation of MAP kinase activity	4	3.80952	0.00186894	IL1B, GSTP1, PRKCD, PPARG	105	45	19157	16.2176	0.974909	0.0320158	0.0295618
GO:0009725	response to hormone	4	3.80952	0.00186894	GCLC, NOS2, MB, PTK2B	105	45	19157	16.2176	0.974909	0.0320158	0.0295618
GO:1902895	positive regulation of pri-miRNA transcription from RNA polymerase II promoter	4	3.80952	0.0019915	PPARG, HIF1A, TNF, TP53	105	46	19157	15.865	0.980301	0.0338212	0.0312288
GO:0071346	cellular response to interferon-gamma	5	4.7619	0.00207844	NOS2, CASP1, TNF, TLR4, ICAM1	105	99	19157	9.21453	0.983407	0.0349959	0.0323135
GO:2000272	negative regulation of receptor activity	4	3.80952	0.00211896	ACE2, PPARG, PPARA, TNF	105	47	19157	15.5275	0.984683	0.0353758	0.0326642
GO:0042060	wound healing	5	4.7619	0.00215612	PPP3CA, CASP3, OPRM1, PPARA, INS	105	100	19157	9.12238	0.985766	0.0356937	0.0329578
GO:0010745	negative regulation of macrophage derived foam cell differentiation	3	2.85714	0.00218967	NFKBIA, PPARG, PPARA	105	13	19157	42.1033	0.986678	0.035947	0.0331917
GO:0007165	signal transduction	16	15.2381	0.00223389	PRKAA2, CSNK2A1, PDE4D, PRKCD, HIF1A, ESR1, GJA1, EDNRA, IL1B, CSNK2B, CASP1, PDE4B, PTK2B, AKT1, MAPK1, PPARG	105	1211	19157	2.41054	0.987792	0.0363699	0.0335822
GO:0001525	angiogenesis	7	6.66667	0.00229075	EGF, PTK2B, PRKCA, PTGS2, HIF1A, PIK3CG, VEGFA	105	247	19157	5.17058	0.989089	0.0369899	0.0341547
GO:0007249	I-kappaB kinase/NF-kappaB signaling	4	3.80952	0.00238881	NFKBIA, EDNRA, EDNRB, AKT1	105	49	19157	14.8937	0.99101	0.0382598	0.0353272
GO:0042110	T cell activation	4	3.80952	0.00253135	DPP4, PPP3CA, CD44, PIK3CG	105	50	19157	14.5958	0.993215	0.0391781	0.0361751
GO:0043536	positive regulation of blood vessel endothelial cell migration	4	3.80952	0.00253135	AKT1, PRKCA, HIF1A, VEGFA	105	50	19157	14.5958	0.993215	0.0391781	0.0361751
GO:0042149	cellular response to glucose starvation	4	3.80952	0.00253135	PRKAA2, HSPA5, PRKAG2, TP53	105	50	19157	14.5958	0.993215	0.0391781	0.0361751
GO:0086064	cell communication by electrical coupling involved in cardiac conduction	3	2.85714	0.00254558	GJA1, ATP1A1, SLC8A1	105	14	19157	39.0959	0.993403	0.0391781	0.0361751
GO:1904996	positive regulation of leukocyte adhesion to vascular endothelial cell	3	2.85714	0.00254558	IL6, TNF, ICAM1	105	14	19157	39.0959	0.993403	0.0391781	0.0361751
GO:0045600	positive regulation of fat cell differentiation	4	3.80952	0.00267903	LPL, AKT1, PPARG, HTR2A	105	51	19157	14.3096	0.994932	0.0409124	0.0377764
GO:0045785	positive regulation of cell adhesion	4	3.80952	0.00283194	PPP3CA, PRKCA, TNF, VEGFA	105	52	19157	14.0344	0.996253	0.0429147	0.0396253
GO:0071372	cellular response to follicle-stimulating hormone stimulus	3	2.85714	0.00292684	EDNRA, GCLC, GCLM	105	15	19157	36.4895	0.996894	0.0433524	0.0400294
GO:0032270	positive regulation of cellular protein metabolic process	3	2.85714	0.00292684	NFKBIA, AKT1, INS	105	15	19157	36.4895	0.996894	0.0433524	0.0400294
GO:0002523	leukocyte migration involved in inflammatory response	3	2.85714	0.00292684	ALOX5, SELE, TNF	105	15	19157	36.4895	0.996894	0.0433524	0.0400294
GO:0045893	positive regulation of transcription, DNA-templated	11	10.4762	0.00316794	IL6, EGF, IL1B, MAPK1, AKT1, PPARG, PPARA, HIF1A, ESR1, TNF, TP53	105	661	19157	3.03619	0.998071	0.0465734	0.0430036
GO:0033209	tumor necrosis factor-mediated signaling pathway	4	3.80952	0.00332253	NFKBIA, PTK2B, TNF, TP53	105	55	19157	13.2689	0.998579	0.0475818	0.0439347
GO:0014823	response to activity	4	3.80952	0.00332253	IL6, GCLC, GCLM, TNF	105	55	19157	13.2689	0.998579	0.0475818	0.0439347
GO:0008637	apoptotic mitochondrial changes	3	2.85714	0.00333314	AKT1, GCLM, BCL2L1	105	16	19157	34.2089	0.998608	0.0475818	0.0439347
GO:0034116	positive regulation of heterotypic cell-cell adhesion	3	2.85714	0.00333314	IL1B, TNF, CD44	105	16	19157	34.2089	0.998608	0.0475818	0.0439347
GO:0060749	mammary gland alveolus development	3	2.85714	0.00376423	EGF, ESR1, VEGFA	105	17	19157	32.1966	0.999407	0.0522221	0.0482193
GO:0071310	cellular response to organic substance	3	2.85714	0.00376423	IL1B, CASP1, CALR	105	17	19157	32.1966	0.999407	0.0522221	0.0482193
GO:0071380	cellular response to prostaglandin E stimulus	3	2.85714	0.00376423	PRKAA2, AKT1, PPARG	105	17	19157	32.1966	0.999407	0.0522221	0.0482193
GO:0050995	negative regulation of lipid catabolic process	3	2.85714	0.00376423	IL1B, TNF, INS	105	17	19157	32.1966	0.999407	0.0522221	0.0482193
GO:0070588	calcium ion transmembrane transport	5	4.7619	0.00380049	EDNRA, EDNRB, TRPV1, OPRM1, SLC8A1	105	117	19157	7.79691	0.999448	0.0523564	0.0483433
GO:1903078	positive regulation of protein localization to plasma membrane	4	3.80952	0.00386214	LGALS3, KCNJ11, AKT1, TNF	105	58	19157	12.5826	0.999511	0.0526808	0.0486428
GO:0043123	positive regulation of I-kappaB kinase/NF-kappaB signaling	6	5.71429	0.00387752	GJA1, IL1B, CASP1, S100B, TNF, TLR4	105	191	19157	5.73134	0.999526	0.0526808	0.0486428
GO:0060252	positive regulation of glial cell proliferation	3	2.85714	0.00421982	IL6, IL1B, TNF	105	18	19157	30.4079	0.999759	0.0561692	0.0518638
GO:0046889	positive regulation of lipid biosynthetic process	3	2.85714	0.00421982	AKT1, PPARA, INS	105	18	19157	30.4079	0.999759	0.0561692	0.0518638
GO:0003085	negative regulation of systemic arterial blood pressure	3	2.85714	0.00421982	NPPB, TRPV1, TNF	105	18	19157	30.4079	0.999759	0.0561692	0.0518638
GO:0043525	positive regulation of neuron apoptotic process	4	3.80952	0.00424982	CASP3, LCN2, TNF, TP53	105	60	19157	12.1632	0.999773	0.0561889	0.051882
GO:0007611	learning or memory	4	3.80952	0.00466032	GATM, CASP3, MAPK1, S100B	105	62	19157	11.7708	0.999899	0.0597308	0.0551525
GO:0060079	excitatory postsynaptic potential	4	3.80952	0.00466032	PPP3CA, AKT1, TRPV1, OPRM1	105	62	19157	11.7708	0.999899	0.0597308	0.0551525
GO:0002028	regulation of sodium ion transport	3	2.85714	0.00469963	ADRB2, ATP1A1, SLC8A1	105	19	19157	28.8075	0.999907	0.0597308	0.0551525
GO:0003161	cardiac conduction system development	3	2.85714	0.00469963	NPPB, GJA1, SCN5A	105	19	19157	28.8075	0.999907	0.0597308	0.0551525
GO:2000573	positive regulation of DNA biosynthetic process	3	2.85714	0.00469963	PTK2B, TNF, VEGFA	105	19	19157	28.8075	0.999907	0.0597308	0.0551525
GO:0001516	prostaglandin biosynthetic process	3	2.85714	0.00469963	MIF, PTGS2, PTGS1	105	19	19157	28.8075	0.999907	0.0597308	0.0551525
GO:0002931	response to ischemia	4	3.80952	0.00487425	GJA1, KCNJ11, AKT1, TP53	105	63	19157	11.584	0.999934	0.061161	0.056473
GO:0006006	glucose metabolic process	4	3.80952	0.00487425	KCNJ11, AKT1, TNF, INS	105	63	19157	11.584	0.999934	0.061161	0.056473
GO:0043651	linoleic acid metabolic process	3	2.85714	0.00520341	ALOX5, GSTP1, GSTA1	105	20	19157	27.3671	0.999966	0.064067	0.0591562
GO:0050901	leukocyte tethering or rolling	3	2.85714	0.00520341	VCAM1, SELE, TNF	105	20	19157	27.3671	0.999966	0.064067	0.0591562
GO:0042759	long-chain fatty acid biosynthetic process	3	2.85714	0.00520341	CYP2C9, ALOX5, CYP2E1	105	20	19157	27.3671	0.999966	0.064067	0.0591562
GO:0007187	G-protein coupled receptor signaling pathway, coupled to cyclic nucleotide second messenger	4	3.80952	0.00531968	OPRD1, CNR1, HTR2A, OPRM1	105	65	19157	11.2275	0.999973	0.0650918	0.0601025
GO:0001701	in utero embryonic development	6	5.71429	0.00554998	POLB, EDNRA, GJA1, TP53, BCL2L1, VEGFA	105	208	19157	5.26291	0.999983	0.0670922	0.0619496
GO:0001819	positive regulation of cytokine production	4	3.80952	0.00555128	MIF, TNF, PIK3CG, INS	105	66	19157	11.0574	0.999983	0.0670922	0.0619496
GO:0043627	response to estrogen	4	3.80952	0.00628207	OPRK1, MAPK1, PPARG, ESR1	105	69	19157	10.5767	0.999996	0.0754614	0.0696773
GO:1901224	positive regulation of NIK/NF-kappaB signaling	4	3.80952	0.0065378	IL1B, CALR, TNF, TLR4	105	70	19157	10.4256	0.999998	0.0780573	0.0720742
GO:0071300	cellular response to retinoic acid	4	3.80952	0.00734189	PTK2B, PPARG, TNF, SLC6A4	105	73	19157	9.99713	1	0.0871297	0.0804512
GO:0035902	response to immobilization stress	3	2.85714	0.00745272	PTK2B, PPARG, SLC8A1	105	24	19157	22.806	1	0.087392	0.0806934
GO:0050768	negative regulation of neurogenesis	3	2.85714	0.00745272	IL6, IL1B, TNF	105	24	19157	22.806	1	0.087392	0.0806934
GO:0097194	execution phase of apoptosis	3	2.85714	0.00807229	CASP3, CASP1, AKT1	105	25	19157	21.8937	1	0.0940971	0.0868845
GO:0032868	response to insulin	4	3.80952	0.00850141	HSD11B2, OPRK1, PPARA, ICAM1	105	77	19157	9.4778	1	0.0979402	0.0904331
GO:0048511	rhythmic process	4	3.80952	0.00850141	PRKAA2, CSNK2A1, PPARG, TP53	105	77	19157	9.4778	1	0.0979402	0.0904331
GO:0002092	positive regulation of receptor internalization	3	2.85714	0.00871422	EGF, SELE, VEGFA	105	26	19157	21.0516	1	0.0998083	0.092158
GO:0030512	negative regulation of transforming growth factor beta receptor signaling pathway	4	3.80952	0.00911918	HSPA5, PPARG, PPARA, TP53	105	79	19157	9.23785	1	0.103843	0.0958832
GO:0045776	negative regulation of blood pressure	3	2.85714	0.00937828	NOS2, CNR1, PPARA	105	27	19157	20.272	1	0.106179	0.0980408
GO:0043524	negative regulation of neuron apoptotic process	5	4.7619	0.00970487	GCLC, PTK2B, GCLM, HIF1A, BCL2L1	105	153	19157	5.96234	1	0.108628	0.100302
GO:0008360	regulation of cell shape	5	4.7619	0.00970487	PTK2B, F2, S100B, ICAM1, VEGFA	105	153	19157	5.96234	1	0.108628	0.100302
GO:0030593	neutrophil chemotaxis	4	3.80952	0.0097626	LGALS3, IL1B, PDE4B, PIK3CG	105	81	19157	9.00976	1	0.108657	0.100329
GO:0006508	proteolysis	8	7.61905	0.0101341	DPP4, ACE2, ACE, F10, CASP3, CASP1, F2, CTSB	105	440	19157	3.31723	1	0.112159	0.103562
GO:0009314	response to radiation	3	2.85714	0.0107717	OPRK1, OPRM1, TNF	105	29	19157	18.8739	1	0.113468	0.104771
GO:0007569	cell aging	3	2.85714	0.0107717	MIF, TP53, ICAM1	105	29	19157	18.8739	1	0.113468	0.104771
GO:0031649	heat generation	2	1.90476	0.0108285	ADRB1, ADRB2	105	2	19157	182.448	1	0.113468	0.104771
GO:0097069	cellular response to thyroxine stimulus	2	1.90476	0.0108285	GCLC, GCLM	105	2	19157	182.448	1	0.113468	0.104771
GO:0031635	adenylate cyclase-inhibiting opioid receptor signaling pathway	2	1.90476	0.0108285	OPRK1, OPRM1	105	2	19157	182.448	1	0.113468	0.104771
GO:0097018	renal albumin absorption	2	1.90476	0.0108285	EDNRA, EDNRB	105	2	19157	182.448	1	0.113468	0.104771
GO:0032227	negative regulation of synaptic transmission, dopaminergic	2	1.90476	0.0108285	PTGS2, SLC6A4	105	2	19157	182.448	1	0.113468	0.104771
GO:1901898	negative regulation of relaxation of cardiac muscle	2	1.90476	0.0108285	PDE4D, PDE4B	105	2	19157	182.448	1	0.113468	0.104771
GO:1990268	response to gold nanoparticle	2	1.90476	0.0108285	MPO, TNF	105	2	19157	182.448	1	0.113468	0.104771
GO:1903597	negative regulation of gap junction assembly	2	1.90476	0.0108285	ACE, IL1B	105	2	19157	182.448	1	0.113468	0.104771
GO:0051092	positive regulation of NF-kappaB transcription factor activity	5	4.7619	0.0112985	IL1B, TNF, TLR4, ICAM1, INS	105	160	19157	5.70149	1	0.117175	0.108193
GO:0007202	activation of phospholipase C activity	3	2.85714	0.0115006	EDNRA, HTR2A, SELE	105	30	19157	18.2448	1	0.117175	0.108193
GO:0007159	leukocyte cell-cell adhesion	3	2.85714	0.0115006	VCAM1, SELE, ICAM1	105	30	19157	18.2448	1	0.117175	0.108193
GO:0010800	positive regulation of peptidyl-threonine phosphorylation	3	2.85714	0.0115006	EGF, MAPK1, PRKAG2	105	30	19157	18.2448	1	0.117175	0.108193
GO:0043200	response to amino acid	3	2.85714	0.0115006	CASP3, GSTP1, ICAM1	105	30	19157	18.2448	1	0.117175	0.108193
GO:0045766	positive regulation of angiogenesis	5	4.7619	0.011539	IL1B, PTK2B, PRKCA, HIF1A, VEGFA	105	161	19157	5.66608	1	0.117175	0.108193
GO:0071480	cellular response to gamma radiation	3	2.85714	0.0122506	HSPA5, TP53, BCL2L1	105	31	19157	17.6562	1	0.122919	0.113497
GO:0042327	positive regulation of phosphorylation	3	2.85714	0.0122506	EGF, MIF, VEGFA	105	31	19157	17.6562	1	0.122919	0.113497
GO:0008285	negative regulation of cell proliferation	8	7.61905	0.0122919	BCHE, IL6, IL1B, CSNK2B, PTK2B, OPRM1, PTGS2, TP53	105	457	19157	3.19383	1	0.122919	0.113497
GO:1900745	positive regulation of p38MAPK cascade	3	2.85714	0.0130215	IL1B, OPRK1, VEGFA	105	32	19157	17.1045	1	0.128906	0.119026
GO:0001569	branching involved in blood vessel morphogenesis	3	2.85714	0.0130215	EDNRA, PPP3R1, VEGFA	105	32	19157	17.1045	1	0.128906	0.119026
GO:0006631	fatty acid metabolic process	4	3.80952	0.0133709	LPL, PPARG, CYP2E1, PPARA	105	91	19157	8.01968	1	0.131704	0.121609
GO:0045765	regulation of angiogenesis	3	2.85714	0.013813	EGLN1, IL6, PTK2B	105	33	19157	16.5861	1	0.13339	0.123166
GO:1900182	positive regulation of protein localization to nucleus	3	2.85714	0.013813	AKT1, F2, INS	105	33	19157	16.5861	1	0.13339	0.123166
GO:0007190	activation of adenylate cyclase activity	3	2.85714	0.013813	EDNRA, ADRB1, ADRB2	105	33	19157	16.5861	1	0.13339	0.123166
GO:0044344	cellular response to fibroblast growth factor stimulus	3	2.85714	0.013813	GCLC, GCLM, CD44	105	33	19157	16.5861	1	0.13339	0.123166
GO:0050829	defense response to Gram-negative bacterium	4	3.80952	0.014172	IL6, NOS2, CASP1, TLR4	105	93	19157	7.84721	1	0.136189	0.12575
GO:0043330	response to exogenous dsRNA	3	2.85714	0.0146249	NFKBIA, KCNJ8, MAPK1	105	34	19157	16.0983	1	0.139092	0.128431
GO:0035924	cellular response to vascular endothelial growth factor stimulus	3	2.85714	0.0146249	VCAM1, AKT1, VEGFA	105	34	19157	16.0983	1	0.139092	0.128431
GO:0018105	peptidyl-serine phosphorylation	5	4.7619	0.0146858	CSNK2A1, PRKCD, MAPK1, AKT1, PRKCA	105	173	19157	5.27305	1	0.139092	0.128431
GO:0006974	cellular response to DNA damage stimulus	6	5.71429	0.015242	POLB, EGLN3, CASP3, MAPK1, AKT1, TP53	105	267	19157	4.09995	1	0.143669	0.132656
GO:0046330	positive regulation of JNK cascade	4	3.80952	0.0154237	IL1B, PTK2B, TNF, TLR4	105	96	19157	7.60198	1	0.144313	0.133252
GO:0034612	response to tumor necrosis factor	3	2.85714	0.0154569	CASP3, PTGS2, SELE	105	35	19157	15.6384	1	0.144313	0.133252
GO:0030202	heparin metabolic process	2	1.90476	0.0161991	EDNRA, EDNRB	105	3	19157	121.632	1	0.147061	0.135788
GO:0002679	respiratory burst involved in defense response	2	1.90476	0.0161991	MPO, PIK3CG	105	3	19157	121.632	1	0.147061	0.135788
GO:0060559	positive regulation of calcidiol 1-monooxygenase activity	2	1.90476	0.0161991	IL1B, TNF	105	3	19157	121.632	1	0.147061	0.135788
GO:0001660	fever generation	2	1.90476	0.0161991	IL1B, TRPV1	105	3	19157	121.632	1	0.147061	0.135788
GO:1904999	positive regulation of leukocyte adhesion to arterial endothelial cell	2	1.90476	0.0161991	ALOX5, TNF	105	3	19157	121.632	1	0.147061	0.135788
GO:0070487	monocyte aggregation	2	1.90476	0.0161991	IL1B, CD44	105	3	19157	121.632	1	0.147061	0.135788
GO:0032743	positive regulation of interleukin-2 production	3	2.85714	0.0163088	IL1B, PDE4D, PDE4B	105	36	19157	15.204	1	0.147378	0.136081
GO:0046718	viral entry into host cell	4	3.80952	0.016736	ACE2, HTR2A, CTSB, ICAM1	105	99	19157	7.37162	1	0.150547	0.139008
GO:0043488	regulation of mRNA stability	3	2.85714	0.0171804	PRKCD, AKT1, PRKCA	105	37	19157	14.7931	1	0.152457	0.140771
GO:0034614	cellular response to reactive oxygen species	3	2.85714	0.0171804	MAPK1, AKT1, SLC8A1	105	37	19157	14.7931	1	0.152457	0.140771
GO:0046427	positive regulation of JAK-STAT cascade	3	2.85714	0.0171804	IL6, F2, TNF	105	37	19157	14.7931	1	0.152457	0.140771
GO:0014065	phosphatidylinositol 3-kinase signaling	3	2.85714	0.0180714	AKT1, HTR2A, PIK3CG	105	38	19157	14.4038	1	0.159644	0.147408
GO:0033574	response to testosterone	3	2.85714	0.0189816	KCNJ11, CSNK2B, CALR	105	39	19157	14.0344	1	0.166195	0.153456
GO:0001937	negative regulation of endothelial cell proliferation	3	2.85714	0.0189816	GJA1, ALOX5, TNF	105	39	19157	14.0344	1	0.166195	0.153456
GO:0045454	cell redox homeostasis	3	2.85714	0.0199108	GCLC, NOS2, GSR	105	40	19157	13.6836	1	0.170541	0.157469
GO:0097421	liver regeneration	3	2.85714	0.0199108	IL6, CSNK2B, TNF	105	40	19157	13.6836	1	0.170541	0.157469
GO:0030501	positive regulation of bone mineralization	3	2.85714	0.0199108	ALOX5, ADRB2, SLC8A1	105	40	19157	13.6836	1	0.170541	0.157469
GO:0001975	response to amphetamine	3	2.85714	0.0199108	PPP3CA, EDNRA, ICAM1	105	40	19157	13.6836	1	0.170541	0.157469
GO:0043537	negative regulation of blood vessel endothelial cell migration	3	2.85714	0.0199108	CSNK2B, PPARG, TNF	105	40	19157	13.6836	1	0.170541	0.157469
GO:0032760	positive regulation of tumor necrosis factor production	4	3.80952	0.0200347	IL6, LPL, MIF, TLR4	105	106	19157	6.88482	1	0.170859	0.157763
GO:0006874	cellular calcium ion homeostasis	4	3.80952	0.0205331	EDNRA, CALR, HTR2A, SLC8A1	105	107	19157	6.82047	1	0.173992	0.160656
GO:0043491	protein kinase B signaling	3	2.85714	0.0208588	IL1B, AKT1, TNF	105	41	19157	13.3498	1	0.173992	0.160656
GO:1901687	glutathione derivative biosynthetic process	2	1.90476	0.0215408	GSTP1, GSTA1	105	4	19157	91.2238	1	0.173992	0.160656
GO:0035437	maintenance of protein localization in endoplasmic reticulum	2	1.90476	0.0215408	GJA1, HSPA5	105	4	19157	91.2238	1	0.173992	0.160656
GO:0044752	response to human chorionic gonadotropin	2	1.90476	0.0215408	GCLC, GCLM	105	4	19157	91.2238	1	0.173992	0.160656
GO:0032079	positive regulation of endodeoxyribonuclease activity	2	1.90476	0.0215408	PRKCD, AKT1	105	4	19157	91.2238	1	0.173992	0.160656
GO:0045986	negative regulation of smooth muscle contraction	2	1.90476	0.0215408	ADRB2, PTGS2	105	4	19157	91.2238	1	0.173992	0.160656
GO:0051409	response to nitrosative stress	2	1.90476	0.0215408	GCLC, GCLM	105	4	19157	91.2238	1	0.173992	0.160656
GO:0006534	cysteine metabolic process	2	1.90476	0.0215408	GCLC, GCLM	105	4	19157	91.2238	1	0.173992	0.160656
GO:0030730	sequestering of triglyceride	2	1.90476	0.0215408	IL1B, TNF	105	4	19157	91.2238	1	0.173992	0.160656
GO:0002025	norepinephrine-epinephrine-mediated vasodilation involved in regulation of systemic arterial blood pressure	2	1.90476	0.0215408	ADRB1, ADRB2	105	4	19157	91.2238	1	0.173992	0.160656
GO:0001554	luteolysis	2	1.90476	0.0215408	HSPA5, CASP3	105	4	19157	91.2238	1	0.173992	0.160656
GO:0032869	cellular response to insulin stimulus	4	3.80952	0.0215503	GCLC, GSTP1, AKT1, PPARG	105	109	19157	6.69533	1	0.173992	0.160656
GO:0009617	response to bacterium	4	3.80952	0.0220691	CA3, NOS2, LPL, CYP2E1	105	110	19157	6.63446	1	0.176017	0.162525
GO:0008584	male gonad development	4	3.80952	0.0220691	GJA1, ACE, ESR1, BCL2L1	105	110	19157	6.63446	1	0.176017	0.162525
GO:0007218	neuropeptide signaling pathway	4	3.80952	0.0220691	OPRD1, NPPB, OPRK1, OPRM1	105	110	19157	6.63446	1	0.176017	0.162525
GO:0042307	positive regulation of protein import into nucleus	3	2.85714	0.0228099	PRKCD, MAPK1, PTGS2	105	43	19157	12.7289	1	0.181192	0.167304
GO:0050918	positive chemotaxis	3	2.85714	0.0238127	LGALS3, MIF, VEGFA	105	44	19157	12.4396	1	0.186897	0.172571
GO:1990573	potassium ion import across plasma membrane	3	2.85714	0.0238127	KCNJ8, KCNJ11, ATP1A1	105	44	19157	12.4396	1	0.186897	0.172571
GO:0001541	ovarian follicle development	3	2.85714	0.0238127	BCL2L1, ICAM1, VEGFA	105	44	19157	12.4396	1	0.186897	0.172571
GO:0070527	platelet aggregation	3	2.85714	0.0248334	HBB, ACTB, PIK3CG	105	45	19157	12.1632	1	0.193367	0.178545
GO:0031100	animal organ regeneration	3	2.85714	0.0248334	ACE, GSTP1, PPARG	105	45	19157	12.1632	1	0.193367	0.178545
GO:0072656	maintenance of protein location in mitochondrion	2	1.90476	0.0268538	AKT1, HK1	105	5	19157	72.979	1	0.200935	0.185533
GO:0071677	positive regulation of mononuclear cell migration	2	1.90476	0.0268538	LGALS3, TNF	105	5	19157	72.979	1	0.200935	0.185533
GO:1900086	positive regulation of peptidyl-tyrosine autophosphorylation	2	1.90476	0.0268538	ACE, VEGFA	105	5	19157	72.979	1	0.200935	0.185533
GO:1905278	positive regulation of epithelial tube formation	2	1.90476	0.0268538	EGF, VEGFA	105	5	19157	72.979	1	0.200935	0.185533
GO:0022614	membrane to membrane docking	2	1.90476	0.0268538	VCAM1, ICAM1	105	5	19157	72.979	1	0.200935	0.185533
GO:0051900	regulation of mitochondrial depolarization	2	1.90476	0.0268538	GCLC, GCLM	105	5	19157	72.979	1	0.200935	0.185533
GO:0045923	positive regulation of fatty acid metabolic process	2	1.90476	0.0268538	PPARG, PPARA	105	5	19157	72.979	1	0.200935	0.185533
GO:0031999	negative regulation of fatty acid beta-oxidation	2	1.90476	0.0268538	CNR1, AKT1	105	5	19157	72.979	1	0.200935	0.185533
GO:0006749	glutathione metabolic process	3	2.85714	0.0269273	GSTP1, GSR, GSTA1	105	47	19157	11.6456	1	0.200935	0.185533
GO:0008202	steroid metabolic process	3	2.85714	0.0269273	CYP2C9, CYP2E1, CYP3A5	105	47	19157	11.6456	1	0.200935	0.185533
GO:0008630	intrinsic apoptotic signaling pathway in response to DNA damage	3	2.85714	0.0269273	POLB, TNF, BCL2L1	105	47	19157	11.6456	1	0.200935	0.185533
GO:0009408	response to heat	3	2.85714	0.0280002	GCLC, AKT1, HSPA2	105	48	19157	11.403	1	0.206593	0.190758
GO:0050766	positive regulation of phagocytosis	3	2.85714	0.0280002	IL1B, CALR, TNF	105	48	19157	11.403	1	0.206593	0.190758
GO:0007173	epidermal growth factor receptor signaling pathway	3	2.85714	0.0280002	EGF, PTK2B, AKT1	105	48	19157	11.403	1	0.206593	0.190758
GO:0030308	negative regulation of cell growth	4	3.80952	0.0319284	NPPB, GJA1, PPARG, TP53	105	127	19157	5.74638	1	0.226115	0.208783
GO:0072655	establishment of protein localization to mitochondrion	2	1.90476	0.0321382	AKT1, HK1	105	6	19157	60.8159	1	0.226115	0.208783
GO:1903223	positive regulation of oxidative stress-induced neuron death	2	1.90476	0.0321382	TNF, TLR4	105	6	19157	60.8159	1	0.226115	0.208783
GO:0034775	glutathione transmembrane transport	2	1.90476	0.0321382	GJA1, ABCC5	105	6	19157	60.8159	1	0.226115	0.208783
GO:0042737	drug catabolic process	2	1.90476	0.0321382	CYP2C9, CYP3A5	105	6	19157	60.8159	1	0.226115	0.208783
GO:0014047	glutamate secretion	2	1.90476	0.0321382	GJA1, TRPV1	105	6	19157	60.8159	1	0.226115	0.208783
GO:1903038	negative regulation of leukocyte cell-cell adhesion	2	1.90476	0.0321382	AKT1, PPARA	105	6	19157	60.8159	1	0.226115	0.208783
GO:0010891	negative regulation of sequestering of triglyceride	2	1.90476	0.0321382	PPARG, PPARA	105	6	19157	60.8159	1	0.226115	0.208783
GO:0046813	receptor-mediated virion attachment to host cell	2	1.90476	0.0321382	ACE2, ICAM1	105	6	19157	60.8159	1	0.226115	0.208783
GO:0003081	regulation of systemic arterial blood pressure by renin-angiotensin	2	1.90476	0.0321382	ACE2, ACE	105	6	19157	60.8159	1	0.226115	0.208783
GO:0046321	positive regulation of fatty acid oxidation	2	1.90476	0.0321382	PPARG, PPARA	105	6	19157	60.8159	1	0.226115	0.208783
GO:0016098	monoterpenoid metabolic process	2	1.90476	0.0321382	CYP2C9, CYP2E1	105	6	19157	60.8159	1	0.226115	0.208783
GO:0032269	negative regulation of cellular protein metabolic process	2	1.90476	0.0321382	EDNRB, MIF	105	6	19157	60.8159	1	0.226115	0.208783
GO:0006633	fatty acid biosynthetic process	3	2.85714	0.0324593	PRKAA2, LPL, PRKAG2	105	52	19157	10.5258	1	0.226719	0.209341
GO:0007157	heterophilic cell-cell adhesion via plasma membrane cell adhesion molecules	3	2.85714	0.0324593	VCAM1, SELE, ICAM1	105	52	19157	10.5258	1	0.226719	0.209341
GO:0050728	negative regulation of inflammatory response	4	3.80952	0.0325693	ALOX5, PRKCD, PPARG, PPARA	105	128	19157	5.70149	1	0.226719	0.209341
GO:0034644	cellular response to UV	3	2.85714	0.0347866	PRKCD, PTGS2, TP53	105	54	19157	10.136	1	0.241301	0.222806
GO:0071407	cellular response to organic cyclic compound	3	2.85714	0.0359739	IL1B, AKT1, TNF	105	55	19157	9.95169	1	0.246071	0.22721
GO:0031334	positive regulation of protein complex assembly	3	2.85714	0.0359739	LGALS3, TNF, VEGFA	105	55	19157	9.95169	1	0.246071	0.22721
GO:0007193	adenylate cyclase-inhibiting G-protein coupled receptor signaling pathway	3	2.85714	0.0359739	OPRD1, EDNRA, OPRK1	105	55	19157	9.95169	1	0.246071	0.22721
GO:0010467	gene expression	3	2.85714	0.0359739	EDNRA, EDNRB, AKT1	105	55	19157	9.95169	1	0.246071	0.22721
GO:0042742	defense response to bacterium	5	4.7619	0.0362257	NOS2, PRKCD, LCN2, MPO, TLR4	105	229	19157	3.98357	1	0.246937	0.228009
GO:0010760	negative regulation of macrophage chemotaxis	2	1.90476	0.0373942	MIF, CYP19A1	105	7	19157	52.1279	1	0.248873	0.229797
GO:0045760	positive regulation of action potential	2	1.90476	0.0373942	SCN5A, TNF	105	7	19157	52.1279	1	0.248873	0.229797
GO:0031394	positive regulation of prostaglandin biosynthetic process	2	1.90476	0.0373942	IL1B, PTGS2	105	7	19157	52.1279	1	0.248873	0.229797
GO:0019217	regulation of fatty acid metabolic process	2	1.90476	0.0373942	PRKAG2, PPARA	105	7	19157	52.1279	1	0.248873	0.229797
GO:1903721	positive regulation of I-kappaB phosphorylation	2	1.90476	0.0373942	AKT1, TNF	105	7	19157	52.1279	1	0.248873	0.229797
GO:0030213	hyaluronan biosynthetic process	2	1.90476	0.0373942	IL1B, ABCC5	105	7	19157	52.1279	1	0.248873	0.229797
GO:0002933	lipid hydroxylation	2	1.90476	0.0373942	CYP2E1, CYP3A5	105	7	19157	52.1279	1	0.248873	0.229797
GO:0045087	innate immune response	8	7.61905	0.0380058	LGALS3, LCN2, PTK2B, PPARG, MIF, TLR4, PIK3CG, HK1	105	578	19157	2.52523	1	0.252092	0.232769
GO:0045860	positive regulation of protein kinase activity	3	2.85714	0.0421395	PTK2B, PRKAG2, TNF	105	60	19157	9.12238	1	0.275296	0.254194
GO:0022900	electron transport chain	3	2.85714	0.0421395	ALDH2, GSR, CYP19A1	105	60	19157	9.12238	1	0.275296	0.254194
GO:0010649	regulation of cell communication by electrical coupling	2	1.90476	0.0426219	GJA1, SLC8A1	105	8	19157	45.6119	1	0.275296	0.254194
GO:0060373	regulation of ventricular cardiac muscle cell membrane depolarization	2	1.90476	0.0426219	GJA1, SCN5A	105	8	19157	45.6119	1	0.275296	0.254194
GO:0061044	negative regulation of vascular wound healing	2	1.90476	0.0426219	ALOX5, TNF	105	8	19157	45.6119	1	0.275296	0.254194
GO:1901164	negative regulation of trophoblast cell migration	2	1.90476	0.0426219	GJA1, CALR	105	8	19157	45.6119	1	0.275296	0.254194
GO:0032364	oxygen homeostasis	2	1.90476	0.0426219	EGLN1, HIF1A	105	8	19157	45.6119	1	0.275296	0.254194
GO:0034351	negative regulation of glial cell apoptotic process	2	1.90476	0.0426219	PRKCD, PRKCA	105	8	19157	45.6119	1	0.275296	0.254194
GO:0009612	response to mechanical stimulus	3	2.85714	0.043417	PTK2B, PPARG, MPO	105	61	19157	8.97283	1	0.278604	0.257249
GO:0006959	humoral immune response	3	2.85714	0.043417	IL6, ALOX5, TNF	105	61	19157	8.97283	1	0.278604	0.257249
GO:0060291	long-term synaptic potentiation	3	2.85714	0.046015	PTK2B, MAPK1, S100B	105	63	19157	8.68798	1	0.288099	0.266016
GO:0097190	apoptotic signaling pathway	3	2.85714	0.046015	CASP3, CASP1, PRKCA	105	63	19157	8.68798	1	0.288099	0.266016
GO:0042102	positive regulation of T cell proliferation	3	2.85714	0.047335	IL6, VCAM1, IL1B	105	64	19157	8.55223	1	0.288099	0.266016
GO:0019371	cyclooxygenase pathway	2	1.90476	0.0478215	PTGS2, PTGS1	105	9	19157	40.5439	1	0.288099	0.266016
GO:0045822	negative regulation of heart contraction	2	1.90476	0.0478215	PDE4D, ATP1A1	105	9	19157	40.5439	1	0.288099	0.266016
GO:0014824	artery smooth muscle contraction	2	1.90476	0.0478215	EDNRA, HTR2A	105	9	19157	40.5439	1	0.288099	0.266016
GO:0086100	endothelin receptor signaling pathway	2	1.90476	0.0478215	EDNRB, PTK2B	105	9	19157	40.5439	1	0.288099	0.266016
GO:1903140	regulation of establishment of endothelial barrier	2	1.90476	0.0478215	IL1B, TNF	105	9	19157	40.5439	1	0.288099	0.266016
GO:0050805	negative regulation of synaptic transmission	2	1.90476	0.0478215	BCHE, IL1B	105	9	19157	40.5439	1	0.288099	0.266016
GO:0002438	acute inflammatory response to antigenic stimulus	2	1.90476	0.0478215	OPRM1, ICAM1	105	9	19157	40.5439	1	0.288099	0.266016
GO:0086014	atrial cardiac muscle cell action potential	2	1.90476	0.0478215	GJA1, SCN5A	105	9	19157	40.5439	1	0.288099	0.266016
GO:0034405	response to fluid shear stress	2	1.90476	0.0478215	GJA1, AKT1	105	9	19157	40.5439	1	0.288099	0.266016
GO:0071875	adrenergic receptor signaling pathway	2	1.90476	0.0478215	PDE4D, ADRB2	105	9	19157	40.5439	1	0.288099	0.266016
GO:0031666	positive regulation of lipopolysaccharide-mediated signaling pathway	2	1.90476	0.0478215	PRKCA, MIF	105	9	19157	40.5439	1	0.288099	0.266016
GO:0006198	cAMP catabolic process	2	1.90476	0.0478215	PDE4D, PDE4B	105	9	19157	40.5439	1	0.288099	0.266016
GO:0051122	hepoxilin biosynthetic process	2	1.90476	0.0478215	ALOX5, GSTP1	105	9	19157	40.5439	1	0.288099	0.266016
GO:0070294	renal sodium ion absorption	2	1.90476	0.0478215	EDNRA, EDNRB	105	9	19157	40.5439	1	0.288099	0.266016
GO:0097237	cellular response to toxic substance	2	1.90476	0.0478215	OPRD1, TNF	105	9	19157	40.5439	1	0.288099	0.266016
GO:1902966	positive regulation of protein localization to early endosome	2	1.90476	0.0478215	EGF, VEGFA	105	9	19157	40.5439	1	0.288099	0.266016
GO:0071316	cellular response to nicotine	2	1.90476	0.0478215	KCNJ11, TNF	105	9	19157	40.5439	1	0.288099	0.266016
GO:0042752	regulation of circadian rhythm	3	2.85714	0.0486688	PRKAA2, PPARG, PPARA	105	65	19157	8.42066	1	0.29231	0.269904
GO:0019221	cytokine-mediated signaling pathway	4	3.80952	0.0499348	IL6, IL1B, AKT1, CD44	105	152	19157	4.80125	1	0.299002	0.276083
GO:0007623	circadian rhythm	3	2.85714	0.0527512	NOS2, TNF, SLC6A4	105	68	19157	8.04916	1	0.307954	0.28435
GO:0002003	angiotensin maturation	2	1.90476	0.0529932	ACE2, ACE	105	10	19157	36.4895	1	0.307954	0.28435
GO:2001259	positive regulation of cation channel activity	2	1.90476	0.0529932	EDNRA, KCNJ11	105	10	19157	36.4895	1	0.307954	0.28435
GO:0060371	regulation of atrial cardiac muscle cell membrane depolarization	2	1.90476	0.0529932	GJA1, SCN5A	105	10	19157	36.4895	1	0.307954	0.28435
GO:0010226	response to lithium ion	2	1.90476	0.0529932	PTK2B, PTGS2	105	10	19157	36.4895	1	0.307954	0.28435
GO:0009651	response to salt stress	2	1.90476	0.0529932	TNF, TP53	105	10	19157	36.4895	1	0.307954	0.28435
GO:0002544	chronic inflammatory response	2	1.90476	0.0529932	GJA1, VCAM1	105	10	19157	36.4895	1	0.307954	0.28435
GO:0043267	negative regulation of potassium ion transport	2	1.90476	0.0529932	PTK2B, HTR2A	105	10	19157	36.4895	1	0.307954	0.28435
GO:0032872	regulation of stress-activated MAPK cascade	2	1.90476	0.0529932	GSTP1, MAPK1	105	10	19157	36.4895	1	0.307954	0.28435
GO:0072112	glomerular visceral epithelial cell differentiation	2	1.90476	0.0529932	EDNRA, EDNRB	105	10	19157	36.4895	1	0.307954	0.28435
GO:0006469	negative regulation of protein kinase activity	3	2.85714	0.0541383	GSTP1, PRKAG2, AKT1	105	69	19157	7.93251	1	0.313684	0.28964
GO:0006983	ER overload response	2	1.90476	0.058137	HSPA5, TP53	105	11	19157	33.1723	1	0.327228	0.302146
GO:0010887	negative regulation of cholesterol storage	2	1.90476	0.058137	PPARG, PPARA	105	11	19157	33.1723	1	0.327228	0.302146
GO:0034975	protein folding in endoplasmic reticulum	2	1.90476	0.058137	HSPA5, CALR	105	11	19157	33.1723	1	0.327228	0.302146
GO:1903715	regulation of aerobic respiration	2	1.90476	0.058137	AKT1, HIF1A	105	11	19157	33.1723	1	0.327228	0.302146
GO:0071806	protein transmembrane transport	2	1.90476	0.058137	EDNRA, EDNRB	105	11	19157	33.1723	1	0.327228	0.302146
GO:1900015	regulation of cytokine production involved in inflammatory response	2	1.90476	0.058137	NOS2, ALOX5	105	11	19157	33.1723	1	0.327228	0.302146
GO:0045899	positive regulation of RNA polymerase II transcriptional preinitiation complex assembly	2	1.90476	0.058137	ESR1, TP53	105	11	19157	33.1723	1	0.327228	0.302146
GO:0097011	cellular response to granulocyte macrophage colony-stimulating factor stimulus	2	1.90476	0.058137	MAPK1, AKT1	105	11	19157	33.1723	1	0.327228	0.302146
GO:0018401	peptidyl-proline hydroxylation to 4-hydroxy-L-proline	2	1.90476	0.058137	EGLN1, EGLN3	105	11	19157	33.1723	1	0.327228	0.302146
GO:0002446	neutrophil mediated immunity	2	1.90476	0.058137	IL6, ACE	105	11	19157	33.1723	1	0.327228	0.302146
GO:0070301	cellular response to hydrogen peroxide	3	2.85714	0.0598138	IL6, PRKCD, LCN2	105	73	19157	7.49785	1	0.335707	0.309975
GO:0007600	sensory perception	2	1.90476	0.0632531	OPRK1, OPRM1	105	12	19157	30.4079	1	0.348069	0.32139
GO:0040015	negative regulation of multicellular organism growth	2	1.90476	0.0632531	ADRB1, ADRB2	105	12	19157	30.4079	1	0.348069	0.32139
GO:0033173	calcineurin-NFAT signaling cascade	2	1.90476	0.0632531	PPP3CA, PPP3R1	105	12	19157	30.4079	1	0.348069	0.32139
GO:1990440	positive regulation of transcription from RNA polymerase II promoter in response to endoplasmic reticulum stress	2	1.90476	0.0632531	HSPA5, TP53	105	12	19157	30.4079	1	0.348069	0.32139
GO:1903800	positive regulation of production of miRNAs involved in gene silencing by miRNA	2	1.90476	0.0632531	IL6, TP53	105	12	19157	30.4079	1	0.348069	0.32139
GO:0010459	negative regulation of heart rate	2	1.90476	0.0632531	TRPV1, TNF	105	12	19157	30.4079	1	0.348069	0.32139
GO:0086012	membrane depolarization during cardiac muscle cell action potential	2	1.90476	0.0632531	SCN5A, SLC8A1	105	12	19157	30.4079	1	0.348069	0.32139
GO:0032147	activation of protein kinase activity	3	2.85714	0.067181	PRKCD, PRKAG2, VEGFA	105	78	19157	7.01722	1	0.366848	0.338729
GO:0002675	positive regulation of acute inflammatory response	2	1.90476	0.0683418	IL6, PIK3CG	105	13	19157	28.0689	1	0.366848	0.338729
GO:0006110	regulation of glycolytic process	2	1.90476	0.0683418	PRKAG2, HIF1A	105	13	19157	28.0689	1	0.366848	0.338729
GO:0048246	macrophage chemotaxis	2	1.90476	0.0683418	LGALS3, EDNRB	105	13	19157	28.0689	1	0.366848	0.338729
GO:0010739	positive regulation of protein kinase A signaling	2	1.90476	0.0683418	ADRB2, MIF	105	13	19157	28.0689	1	0.366848	0.338729
GO:0033993	response to lipid	2	1.90476	0.0683418	PPARG, PPARA	105	13	19157	28.0689	1	0.366848	0.338729
GO:0071872	cellular response to epinephrine stimulus	2	1.90476	0.0683418	PDE4D, PDE4B	105	13	19157	28.0689	1	0.366848	0.338729
GO:0097284	hepatocyte apoptotic process	2	1.90476	0.0683418	PIK3CG, BCL2L1	105	13	19157	28.0689	1	0.366848	0.338729
GO:0051974	negative regulation of telomerase activity	2	1.90476	0.0683418	PPARG, TP53	105	13	19157	28.0689	1	0.366848	0.338729
GO:0045732	positive regulation of protein catabolic process	3	2.85714	0.0686891	GJA1, CSNK2A1, TNF	105	79	19157	6.92839	1	0.367711	0.339526
GO:0045727	positive regulation of translation	3	2.85714	0.0717387	IL6, PTK2B, MAPK1	105	81	19157	6.75732	1	0.380537	0.351369
GO:0006919	activation of cysteine-type endopeptidase activity involved in apoptotic process	3	2.85714	0.0732798	EGLN3, PPARG, TNF	105	82	19157	6.67491	1	0.380537	0.351369
GO:0036376	sodium ion export from cell	2	1.90476	0.073403	ATP1A1, SLC8A1	105	14	19157	26.0639	1	0.380537	0.351369
GO:0007171	activation of transmembrane receptor protein tyrosine kinase activity	2	1.90476	0.073403	EGF, ADRB2	105	14	19157	26.0639	1	0.380537	0.351369
GO:0051926	negative regulation of calcium ion transport	2	1.90476	0.073403	PTGS2, ICAM1	105	14	19157	26.0639	1	0.380537	0.351369
GO:0006750	glutathione biosynthetic process	2	1.90476	0.073403	GCLC, GCLM	105	14	19157	26.0639	1	0.380537	0.351369
GO:1902176	negative regulation of oxidative stress-induced intrinsic apoptotic signaling pathway	2	1.90476	0.073403	AKT1, INS	105	14	19157	26.0639	1	0.380537	0.351369
GO:0055119	relaxation of cardiac muscle	2	1.90476	0.073403	ATP1A1, SLC8A1	105	14	19157	26.0639	1	0.380537	0.351369
GO:0003376	sphingosine-1-phosphate signaling pathway	2	1.90476	0.073403	AKT1, PIK3CG	105	14	19157	26.0639	1	0.380537	0.351369
GO:0051481	negative regulation of cytosolic calcium ion concentration	2	1.90476	0.073403	OPRM1, SLC8A1	105	14	19157	26.0639	1	0.380537	0.351369
GO:0010763	positive regulation of fibroblast migration	2	1.90476	0.073403	AKT1, SLC8A1	105	14	19157	26.0639	1	0.380537	0.351369
GO:0035810	positive regulation of urine volume	2	1.90476	0.073403	NPPB, EDNRB	105	14	19157	26.0639	1	0.380537	0.351369
GO:0070373	negative regulation of ERK1 and ERK2 cascade	3	2.85714	0.0779666	ACE2, GSTP1, TLR4	105	85	19157	6.43933	1	0.394186	0.363972
GO:0006536	glutamate metabolic process	2	1.90476	0.078437	GCLC, GCLM	105	15	19157	24.3263	1	0.394186	0.363972
GO:0050966	detection of mechanical stimulus involved in sensory perception of pain	2	1.90476	0.078437	HTR2A, TNF	105	15	19157	24.3263	1	0.394186	0.363972
GO:0015671	oxygen transport	2	1.90476	0.078437	MB, HBB	105	15	19157	24.3263	1	0.394186	0.363972
GO:0034142	toll-like receptor 4 signaling pathway	2	1.90476	0.078437	NFKBIA, TLR4	105	15	19157	24.3263	1	0.394186	0.363972
GO:0048148	behavioral response to cocaine	2	1.90476	0.078437	OPRK1, HTR2A	105	15	19157	24.3263	1	0.394186	0.363972
GO:0048266	behavioral response to pain	2	1.90476	0.078437	AKT1, TRPV1	105	15	19157	24.3263	1	0.394186	0.363972
GO:0071498	cellular response to fluid shear stress	2	1.90476	0.078437	PTK2B, PTGS2	105	15	19157	24.3263	1	0.394186	0.363972
GO:0048484	enteric nervous system development	2	1.90476	0.078437	EDNRA, EDNRB	105	15	19157	24.3263	1	0.394186	0.363972
GO:0043518	negative regulation of DNA damage response, signal transduction by p53 class mediator	2	1.90476	0.078437	MIF, CD44	105	15	19157	24.3263	1	0.394186	0.363972
GO:0070989	oxidative demethylation	2	1.90476	0.078437	CYP2C9, CYP3A5	105	15	19157	24.3263	1	0.394186	0.363972
GO:0035815	positive regulation of renal sodium excretion	2	1.90476	0.078437	NPPB, EDNRB	105	15	19157	24.3263	1	0.394186	0.363972
GO:0019722	calcium-mediated signaling	3	2.85714	0.0795495	EDNRB, SELE, TNF	105	86	19157	6.36445	1	0.39876	0.368195
GO:0007155	cell adhesion	7	6.66667	0.0800835	DPP4, VCAN, VCAM1, PRKCA, SELE, CD44, ICAM1	105	552	19157	2.31365	1	0.400417	0.369726
GO:0009636	response to toxic substance	3	2.85714	0.0811425	GSTP1, MAPK1, SLC6A4	105	87	19157	6.2913	1	0.403663	0.372723
GO:0034599	cellular response to oxidative stress	3	2.85714	0.0811425	EDNRA, PRKAA2, GSR	105	87	19157	6.2913	1	0.403663	0.372723
GO:0032966	negative regulation of collagen biosynthetic process	2	1.90476	0.0834439	IL6, PPARG	105	16	19157	22.806	1	0.403893	0.372935
GO:0006809	nitric oxide biosynthetic process	2	1.90476	0.0834439	NOS2, AKT1	105	16	19157	22.806	1	0.403893	0.372935
GO:0010765	positive regulation of sodium ion transport	2	1.90476	0.0834439	AKT1, SCN5A	105	16	19157	22.806	1	0.403893	0.372935
GO:0090336	positive regulation of brown fat cell differentiation	2	1.90476	0.0834439	PTGS2, INS	105	16	19157	22.806	1	0.403893	0.372935
GO:0086002	cardiac muscle cell action potential involved in contraction	2	1.90476	0.0834439	SCN5A, ATP1A1	105	16	19157	22.806	1	0.403893	0.372935
GO:0051146	striated muscle cell differentiation	2	1.90476	0.0834439	CASP3, AKT1	105	16	19157	22.806	1	0.403893	0.372935
GO:0035729	cellular response to hepatocyte growth factor stimulus	2	1.90476	0.0834439	GCLC, GCLM	105	16	19157	22.806	1	0.403893	0.372935
GO:0045725	positive regulation of glycogen biosynthetic process	2	1.90476	0.0834439	AKT1, INS	105	16	19157	22.806	1	0.403893	0.372935
GO:1902166	negative regulation of intrinsic apoptotic signaling pathway in response to DNA damage by p53 class mediator	2	1.90476	0.0834439	MIF, CD44	105	16	19157	22.806	1	0.403893	0.372935
GO:0034374	low-density lipoprotein particle remodeling	2	1.90476	0.0834439	PLA2G2A, MPO	105	16	19157	22.806	1	0.403893	0.372935
GO:0000302	response to reactive oxygen species	2	1.90476	0.0834439	GSTP1, HIF1A	105	16	19157	22.806	1	0.403893	0.372935
GO:0071277	cellular response to calcium ion	3	2.85714	0.0843579	PRKAA2, HSPA5, SCN5A	105	89	19157	6.14992	1	0.406321	0.375176
GO:0071347	cellular response to interleukin-1	3	2.85714	0.0843579	LCN2, HIF1A, ICAM1	105	89	19157	6.14992	1	0.406321	0.375176
GO:0098609	cell-cell adhesion	4	3.80952	0.0847581	LGALS2, VCAM1, CD44, ICAM1	105	190	19157	3.841	1	0.406998	0.375802
GO:2000310	regulation of NMDA receptor activity	2	1.90476	0.0884239	PTK2B, OPRM1	105	17	19157	21.4644	1	0.406998	0.375802
GO:0030224	monocyte differentiation	2	1.90476	0.0884239	PPARG, VEGFA	105	17	19157	21.4644	1	0.406998	0.375802
GO:0060065	uterus development	2	1.90476	0.0884239	ESR1, CYP19A1	105	17	19157	21.4644	1	0.406998	0.375802
GO:1903427	negative regulation of reactive oxygen species biosynthetic process	2	1.90476	0.0884239	PPARA, INS	105	17	19157	21.4644	1	0.406998	0.375802
GO:0030330	DNA damage response, signal transduction by p53 class mediator	2	1.90476	0.0884239	MIF, TP53	105	17	19157	21.4644	1	0.406998	0.375802
GO:0050708	regulation of protein secretion	2	1.90476	0.0884239	TNF, INS	105	17	19157	21.4644	1	0.406998	0.375802
GO:0048143	astrocyte activation	2	1.90476	0.0884239	IL1B, TNF	105	17	19157	21.4644	1	0.406998	0.375802
GO:0060218	hematopoietic stem cell differentiation	2	1.90476	0.0884239	ACE, TP53	105	17	19157	21.4644	1	0.406998	0.375802
GO:0031669	cellular response to nutrient levels	2	1.90476	0.0884239	PRKAA2, ICAM1	105	17	19157	21.4644	1	0.406998	0.375802
GO:0098662	inorganic cation transmembrane transport	2	1.90476	0.0884239	KCNJ8, KCNJ11	105	17	19157	21.4644	1	0.406998	0.375802
GO:0046325	negative regulation of glucose import	2	1.90476	0.0884239	ACE, TNF	105	17	19157	21.4644	1	0.406998	0.375802
GO:0010469	regulation of receptor activity	2	1.90476	0.0884239	PDE4D, PRKCD	105	17	19157	21.4644	1	0.406998	0.375802
GO:0055089	fatty acid homeostasis	2	1.90476	0.0884239	PRKAA2, INS	105	17	19157	21.4644	1	0.406998	0.375802
GO:0045598	regulation of fat cell differentiation	2	1.90476	0.0884239	ALOX5, TNF	105	17	19157	21.4644	1	0.406998	0.375802
GO:0030502	negative regulation of bone mineralization	2	1.90476	0.0884239	PTK2B, HIF1A	105	17	19157	21.4644	1	0.406998	0.375802
GO:0071901	negative regulation of protein serine/threonine kinase activity	2	1.90476	0.0884239	AKT1, SLC8A1	105	17	19157	21.4644	1	0.406998	0.375802
GO:0070848	response to growth factor	2	1.90476	0.0884239	AKT1, OPRM1	105	17	19157	21.4644	1	0.406998	0.375802
GO:0016486	peptide hormone processing	2	1.90476	0.0884239	DPP4, BCHE	105	17	19157	21.4644	1	0.406998	0.375802
GO:0007283	spermatogenesis	6	5.71429	0.0902314	GJA1, ACE, CNR1, HSPA2, CALR, BCL2L1	105	438	19157	2.49928	1	0.413377	0.381692
GO:0016311	dephosphorylation	3	2.85714	0.0909029	PPP3CA, CA3, ATP1A1	105	93	19157	5.88541	1	0.413377	0.381692
GO:0051726	regulation of cell cycle	5	4.7619	0.0909305	CSNK2A1, MIF, CALR, TP53, ACTB	105	313	19157	2.9145	1	0.413377	0.381692
GO:1903428	positive regulation of reactive oxygen species biosynthetic process	2	1.90476	0.0933771	LCN2, TLR4	105	18	19157	20.272	1	0.413377	0.381692
GO:0035994	response to muscle stretch	2	1.90476	0.0933771	NFKBIA, SLC8A1	105	18	19157	20.272	1	0.413377	0.381692
GO:0030949	positive regulation of vascular endothelial growth factor receptor signaling pathway	2	1.90476	0.0933771	IL1B, HIF1A	105	18	19157	20.272	1	0.413377	0.381692
GO:0045638	negative regulation of myeloid cell differentiation	2	1.90476	0.0933771	NFKBIA, PTK2B	105	18	19157	20.272	1	0.413377	0.381692
GO:0021537	telencephalon development	2	1.90476	0.0933771	SCN5A, SLC8A1	105	18	19157	20.272	1	0.413377	0.381692
GO:0002026	regulation of the force of heart contraction	2	1.90476	0.0933771	ATP1A1, SLC8A1	105	18	19157	20.272	1	0.413377	0.381692
GO:0071318	cellular response to ATP	2	1.90476	0.0933771	TRPV1, PTGS2	105	18	19157	20.272	1	0.413377	0.381692
GO:0048384	retinoic acid receptor signaling pathway	2	1.90476	0.0933771	PPARG, RXRG	105	18	19157	20.272	1	0.413377	0.381692
GO:0071880	adenylate cyclase-activating adrenergic receptor signaling pathway	2	1.90476	0.0933771	ADRB1, ADRB2	105	18	19157	20.272	1	0.413377	0.381692
GO:0043951	negative regulation of cAMP-mediated signaling	2	1.90476	0.0933771	PDE4D, OPRM1	105	18	19157	20.272	1	0.413377	0.381692
GO:0050965	detection of temperature stimulus involved in sensory perception of pain	2	1.90476	0.0933771	TRPV1, HTR2A	105	18	19157	20.272	1	0.413377	0.381692
GO:0051044	positive regulation of membrane protein ectodomain proteolysis	2	1.90476	0.0933771	IL1B, TNF	105	18	19157	20.272	1	0.413377	0.381692
GO:0002526	acute inflammatory response	2	1.90476	0.0933771	VCAM1, TNF	105	18	19157	20.272	1	0.413377	0.381692
GO:0043403	skeletal muscle tissue regeneration	2	1.90476	0.0933771	PPP3CA, GJA1	105	18	19157	20.272	1	0.413377	0.381692
GO:0035556	intracellular signal transduction	6	5.71429	0.0942617	PRKAA2, PRKCD, MAPK1, PRKAG2, AKT1, PRKCA	105	444	19157	2.46551	1	0.416358	0.384444
GO:2000060	positive regulation of protein ubiquitination involved in ubiquitin-dependent protein catabolic process	2	1.90476	0.0983036	EGF, PTK2B	105	19	19157	19.205	1	0.430351	0.397365
GO:0060324	face development	2	1.90476	0.0983036	EDNRA, MAPK1	105	19	19157	19.205	1	0.430351	0.397365
GO:0010744	positive regulation of macrophage derived foam cell differentiation	2	1.90476	0.0983036	PLA2G2A, LPL	105	19	19157	19.205	1	0.430351	0.397365
GO:0007413	axonal fasciculation	2	1.90476	0.0983036	CNR1, CASP3	105	19	19157	19.205	1	0.430351	0.397365

## Sheet: filter
Term	Count	%	PValue	Genes	List Total	Pop Hits	Pop Total	Fold Enrichment	Bonferroni	Benjamini	FDR
response to hypoxia	17	16.1905	2.43313e-15	EGLN1, EGLN3, ACE, VCAM1, NOS2, HIF1A, TNF, SLC6A4, VEGFA, DPP4, HSD11B2, EDNRA, MB, CASP3, CASP1, PTK2B, PPARA	105	180	19157	17.2312	4.81171e-12	4.79326e-12	4.42586e-12
positive regulation of nitric oxide biosynthetic process	11	10.4762	7.86879e-14	IL1B, HBB, PTK2B, AKT1, TRPV1, OPRM1, PTGS2, ESR1, TNF, TLR4, ICAM1	105	48	19157	41.8109	1.55068e-10	7.75075e-11	7.15666e-11
response to lipopolysaccharide	13	12.381	5.03363e-11	ACE, VCAM1, NOS2, KCNJ8, OPRM1, PTGS2, MPO, SELE, GJA1, CNR1, IL1B, CASP3, TLR4	105	156	19157	15.204	9.91625e-08	1.98325e-08	1.83124e-08
cellular response to hypoxia	12	11.4286	1.29962e-10	EGLN1, OPRD1, EGLN3, AKT1, PPARG, S100B, PTGS2, HIF1A, TP53, SLC8A1, ICAM1, VEGFA	105	131	19157	16.7128	2.56025e-07	4.26709e-08	3.94002e-08
cellular response to lipopolysaccharide	12	11.4286	6.46955e-09	IL6, EDNRB, NOS2, IL1B, GSTP1, CASP1, PDE4B, LCN2, OPRK1, TNF, TLR4, ICAM1	105	189	19157	11.584	1.27449e-05	1.15864e-06	1.06983e-06
inflammatory response	15	14.2857	3.7849e-08	NOS2, PLA2G2A, MIF, PTGS2, SELE, TNF, PIK3CG, PTGS1, HK1, POLB, IL6, IL1B, AKT1, TLR4, CD44	105	403	19157	6.79085	7.45598e-05	6.21354e-06	5.73728e-06
negative regulation of apoptotic process	16	15.2381	1.19667e-07	PRKAA2, HSPA5, GSTP1, MIF, MPO, VEGFA, GCLC, IL6, EDNRB, CASP3, ALB, PTK2B, AKT1, TP53, CD44, BCL2L1	105	515	19157	5.66828	0.000235716	1.4734e-05	1.36046e-05
positive regulation of nitric-oxide synthase activity	6	5.71429	2.5712e-07	PTK2B, AKT1, HIF1A, ESR1, TNF, INS	105	26	19157	42.1033	0.000506398	2.32897e-05	2.15046e-05
positive regulation of MAP kinase activity	8	7.61905	2.60089e-07	EGF, IL1B, MIF, HTR2A, TNF, TLR4, PIK3CG, VEGFA	105	80	19157	18.2448	0.000512243	2.32897e-05	2.15046e-05
positive regulation of ERK1 and ERK2 cascade	11	10.4762	4.24414e-07	PLA2G2A, PTK2B, PRKCA, MIF, HTR2A, OPRM1, TNF, TLR4, CD44, ICAM1, VEGFA	105	226	19157	8.88019	0.000835746	3.34438e-05	3.08803e-05
positive regulation of inflammatory response	8	7.61905	1.46499e-06	NFKBIA, ACE, IL1B, PLA2G2A, CASP1, LPL, TNF, TLR4	105	103	19157	14.1707	0.00288188	9.95185e-05	9.18905e-05
lipopolysaccharide-mediated signaling pathway	6	5.71429	1.62497e-06	NFKBIA, IL1B, MAPK1, AKT1, TNF, TLR4	105	37	19157	29.5861	0.00319608	0.000103264	9.53491e-05
positive regulation of apoptotic process	12	11.4286	1.74618e-06	IL6, LGALS2, ACE, CNR1, CASP3, AKT1, PPARG, TRPV1, S100B, PTGS2, TNF, TP53	105	329	19157	6.65462	0.00343406	0.000104241	9.62514e-05
response to oxidative stress	8	7.61905	3.85852e-06	GCLC, CA3, AKT1, GCLM, PTGS2, MPO, TP53, PTGS1	105	119	19157	12.2654	0.00757249	0.000200034	0.000184701
positive regulation of interleukin-1 beta production	6	5.71429	2.5307e-05	IL6, CASP1, LPL, TNF, TLR4, HK1	105	64	19157	17.1045	0.048633	0.00106074	0.000979434
negative regulation of cysteine-type endopeptidase activity involved in apoptotic process	6	5.71429	3.401e-05	CSNK2A1, AKT1, PTGS2, TNF, CD44, VEGFA	105	68	19157	16.0983	0.0648056	0.00136734	0.00126253
positive regulation of chemokine (C-X-C motif) ligand 2 production	4	3.80952	4.27297e-05	LPL, MIF, TNF, TLR4	105	13	19157	56.1377	0.0807336	0.0016188	0.00149472
apoptotic process	13	12.381	7.49093e-05	EGLN3, CSNK2A1, PRKCD, NFKBIA, GJA1, IL1B, CASP3, CASP1, LCN2, PTK2B, MAPK1, TP53, BCL2L1	105	582	19157	4.07529	0.137204	0.00258897	0.00239053
neuron apoptotic process	5	4.7619	0.000102911	POLB, HSPA5, CASP3, TP53, BCL2L1	105	45	19157	20.272	0.183513	0.00343617	0.00317278
cellular response to tumor necrosis factor	7	6.66667	0.000119982	VCAM1, KCNJ11, LCN2, MAPK1, AKT1, TRPV1, ICAM1	105	141	19157	9.05768	0.210518	0.0039394	0.00363745
regulation of inflammatory response	6	5.71429	0.000123756	ACE2, ALOX5, CASP1, PTGS2, SELE, ESR1	105	89	19157	12.2998	0.216366	0.0039967	0.00369035
regulation of apoptotic process	8	7.61905	0.000198094	GJA1, CASP1, AKT1, CALR, ESR1, TP53, CTSB, BCL2L1	105	220	19157	6.63446	0.323135	0.00582455	0.0053781
negative regulation of acute inflammatory response	3	2.85714	0.00080009	GSTP1, PPARG, INS	105	8	19157	68.4179	0.793366	0.0173206	0.015993
positive regulation of reactive oxygen species metabolic process	4	3.80952	0.000896579	ACE2, PTK2B, F2, TP53	105	35	19157	20.8512	0.829164	0.0188853	0.0174378
negative regulation of extrinsic apoptotic signaling pathway	4	3.80952	0.00105605	LGALS3, GCLC, GSTP1, GCLM	105	37	19157	19.7241	0.875259	0.0214476	0.0198036
response to interleukin-1	4	3.80952	0.00132708	GCLC, IL1B, PRKCA, SELE	105	40	19157	18.2448	0.926912	0.0253821	0.0234365
positive regulation of MAPK cascade	6	5.71429	0.00175706	IL6, EGF, ADRB2, TNF, INS, VEGFA	105	159	19157	6.88482	0.96871	0.031756	0.0293219
negative regulation of macrophage derived foam cell differentiation	3	2.85714	0.00218967	NFKBIA, PPARG, PPARA	105	13	19157	42.1033	0.986678	0.035947	0.0331917
I-kappaB kinase/NF-kappaB signaling	4	3.80952	0.00238881	NFKBIA, EDNRA, EDNRB, AKT1	105	49	19157	14.8937	0.99101	0.0382598	0.0353272
