# Supplementary material for: Mechanism Repositioning Based on Integrative Pharmacology: Anti-Inflammatory Effect of Safflower in Myocardial Ischemia–Reperfusion Injury
Source: Int J Mol Sci. 2023 Mar 10;24(6):5313. doi: 10.3390/ijms24065313 (PMC10048972; doi:10.3390/ijms24065313)
Supplement: Supplementary file 1 [file ijms-24-05313-s001.zip › Supplementary file S5.xlsx]

## Sheet: raw data
Term		Count	%	PValue	Genes	List Total	Pop Hits	Pop Total	Fold Enrichment	Bonferroni	Benjamini	FDR
hsa05417	Lipid and atherosclerosis	22	20.9524	7.12826e-14	VCAM1, HSPA5, PRKCA, HSPA2, SELE, TNF, ICAM1, NFKBIA, CYP2C9, PPP3CA, IL6, PPP3R1, IL1B, CASP3, CASP1, AKT1, MAPK1, PPARG, RXRG, TP53, TLR4, BCL2L1	100	215	8142	8.33135	1.90308e-11	1.90324e-11	9.97956e-12
hsa04066	HIF-1 signaling pathway	13	12.381	6.27679e-09	EGLN1, EGLN3, NOS2, EGF, PRKCA, HIF1A, INS, HK1, VEGFA, IL6, AKT1, MAPK1, TLR4	100	109	8142	9.71064	1.6759e-06	8.37951e-07	4.39375e-07
hsa04022	cGMP-PKG signaling pathway	15	14.2857	1.13238e-08	OPRD1, KCNJ8, ADRB1, ADRB2, ATP1A1, PIK3CG, SLC8A1, INS, NPPB, PPP3CA, EDNRA, PPP3R1, EDNRB, AKT1, MAPK1	100	167	8142	7.31317	3.02345e-06	1.00782e-06	5.28445e-07
hsa04933	AGE-RAGE signaling pathway in diabetic complications	12	11.4286	2.82936e-08	IL6, VCAM1, IL1B, CASP3, PRKCD, MAPK1, AKT1, PRKCA, SELE, TNF, ICAM1, VEGFA	100	100	8142	9.7704	7.55435e-06	1.88859e-06	9.90274e-07
hsa05143	African trypanosomiasis	8	7.61905	2.42336e-07	IL6, VCAM1, IL1B, HBB, PRKCA, SELE, TNF, ICAM1	100	37	8142	17.6043	6.47017e-05	1.19269e-05	6.2538e-06
hsa05200	Pathways in cancer	23	21.9048	2.6802e-07	EGLN1, EGLN3, NOS2, EGF, GSTP1, PRKCA, F2, PTGS2, HIF1A, ESR1, VEGFA, NFKBIA, IL6, EDNRA, EDNRB, CASP3, GSTA1, AKT1, MAPK1, PPARG, RXRG, TP53, BCL2L1	100	531	8142	3.52667	7.15588e-05	1.19269e-05	6.2538e-06
hsa04625	C-type lectin receptor signaling pathway	11	10.4762	4.52259e-07	NFKBIA, PPP3CA, IL6, PPP3R1, IL1B, PRKCD, CASP1, MAPK1, AKT1, PTGS2, TNF	100	104	8142	8.61173	0.000120746	1.5993e-05	8.38585e-06
hsa05163	Human cytomegalovirus infection	15	14.2857	4.79191e-07	PRKCA, PTGS2, TNF, VEGFA, NFKBIA, PPP3CA, IL6, PPP3R1, IL1B, CASP3, PTK2B, AKT1, MAPK1, CALR, TP53	100	225	8142	5.428	0.000127936	1.5993e-05	8.38585e-06
hsa05418	Fluid shear stress and atherosclerosis	12	11.4286	8.44597e-07	VCAM1, PRKAA2, IL1B, GSTP1, GSTA1, AKT1, SELE, TNF, TP53, ACTB, ICAM1, VEGFA	100	139	8142	7.02906	0.000225482	2.19688e-05	1.15192e-05
hsa04668	TNF signaling pathway	11	10.4762	9.0508e-07	NFKBIA, IL6, VCAM1, IL1B, CASP3, MAPK1, AKT1, PTGS2, SELE, TNF, ICAM1	100	112	8142	7.99661	0.000241627	2.19688e-05	1.15192e-05
hsa05145	Toxoplasmosis	11	10.4762	9.0508e-07	NFKBIA, NOS2, ALOX5, CASP3, MAPK1, AKT1, HSPA2, TNF, TLR4, PIK3CG, BCL2L1	100	112	8142	7.99661	0.000241627	2.19688e-05	1.15192e-05
hsa04936	Alcoholic liver disease	12	11.4286	1.04576e-06	NFKBIA, IL6, PRKAA2, ALDH2, IL1B, CASP3, PRKAG2, AKT1, CYP2E1, PPARA, TNF, TLR4	100	142	8142	6.88056	0.000279178	2.32681e-05	1.22005e-05
hsa05235	PD-L1 expression and PD-1 checkpoint pathway in cancer	10	9.52381	1.14494e-06	NFKBIA, PPP3CA, PPP3R1, CSNK2A1, EGF, CSNK2B, MAPK1, AKT1, HIF1A, TLR4	100	89	8142	9.14831	0.000305653	2.35153e-05	1.23301e-05
hsa05144	Malaria	8	7.61905	2.0665e-06	IL6, VCAM1, IL1B, HBB, SELE, TNF, TLR4, ICAM1	100	50	8142	13.0272	0.000551605	3.94112e-05	2.0665e-05
hsa05167	Kaposi sarcoma-associated herpesvirus infection	13	12.381	3.59174e-06	PTGS2, HIF1A, PIK3CG, ICAM1, VEGFA, NFKBIA, PPP3CA, IL6, PPP3R1, CASP3, AKT1, MAPK1, TP53	100	194	8142	5.45598	0.000958537	6.04461e-05	3.16946e-05
hsa05142	Chagas disease	10	9.52381	3.62224e-06	NFKBIA, IL6, ACE, NOS2, IL1B, MAPK1, AKT1, CALR, TNF, TLR4	100	102	8142	7.98235	0.000966672	6.04461e-05	3.16946e-05
hsa04064	NF-kappa B signaling pathway	10	9.52381	4.25894e-06	NFKBIA, VCAM1, CSNK2A1, IL1B, CSNK2B, PTGS2, TNF, TLR4, BCL2L1, ICAM1	100	104	8142	7.82885	0.00113649	6.68904e-05	3.50736e-05
hsa05134	Legionellosis	8	7.61905	5.10298e-06	NFKBIA, IL6, IL1B, CASP3, CASP1, HSPA2, TNF, TLR4	100	57	8142	11.4274	0.00136157	7.56943e-05	3.96899e-05
hsa04931	Insulin resistance	10	9.52381	5.82521e-06	NFKBIA, IL6, PRKAA2, PRKCD, PRKAG2, AKT1, PYGM, PPARA, TNF, INS	100	108	8142	7.53889	0.00155413	8.18595e-05	4.29226e-05
hsa05164	Influenza A	12	11.4286	6.46989e-06	NFKBIA, IL6, IL1B, CASP3, CASP1, MAPK1, AKT1, PRKCA, TNF, TLR4, ACTB, ICAM1	100	171	8142	5.71368	0.00172598	8.26338e-05	4.33286e-05
hsa05162	Measles	11	10.4762	6.49928e-06	NFKBIA, IL6, CSNK2A1, IL1B, CASP3, CSNK2B, AKT1, HSPA2, TP53, TLR4, BCL2L1	100	139	8142	6.44331	0.00173381	8.26338e-05	4.33286e-05
hsa04932	Non-alcoholic fatty liver disease	11	10.4762	1.70433e-05	IL6, PRKAA2, IL1B, CASP3, PRKAG2, AKT1, PPARG, CYP2E1, PPARA, TNF, INS	100	155	8142	5.77819	0.00454026	0.000206844	0.000108457
hsa04020	Calcium signaling pathway	13	12.381	3.11503e-05	NOS2, EGF, PRKCA, ADRB1, ADRB2, HTR2A, SLC8A1, VEGFA, PPP3CA, EDNRA, PPP3R1, EDNRB, PTK2B	100	240	8142	4.41025	0.00828276	0.000361614	0.00018961
hsa05133	Pertussis	8	7.61905	3.49547e-05	IL6, NOS2, IL1B, CASP3, CASP1, MAPK1, TNF, TLR4	100	76	8142	8.57053	0.00928964	0.000381783	0.000200186
hsa05205	Proteoglycans in cancer	12	11.4286	3.57475e-05	CASP3, MAPK1, AKT1, PRKCA, HIF1A, ESR1, TNF, TP53, TLR4, CD44, ACTB, VEGFA	100	205	8142	4.76605	0.00949934	0.000381783	0.000200186
hsa05135	Yersinia infection	10	9.52381	3.99121e-05	NFKBIA, IL6, IL1B, CASP1, PTK2B, MAPK1, AKT1, TNF, TLR4, ACTB	100	137	8142	5.94307	0.0106002	0.000408746	0.000214324
hsa05131	Shigellosis	13	12.381	4.13339e-05	PRKCD, TNF, ACTB, HK1, NFKBIA, IL1B, CASP1, AKT1, MAPK1, TP53, TLR4, CD44, BCL2L1	100	247	8142	4.28526	0.0109757	0.000408746	0.000214324
hsa05170	Human immunodeficiency virus 1 infection	12	11.4286	4.86557e-05	NFKBIA, PPP3CA, PPP3R1, CASP3, PTK2B, MAPK1, AKT1, PRKCA, CALR, TNF, TLR4, BCL2L1	100	212	8142	4.60868	0.0129074	0.000463967	0.000243279
hsa04726	Serotonergic synapse	9	8.57143	7.29104e-05	CYP2C9, ALOX5, CASP3, MAPK1, PRKCA, HTR2A, PTGS2, SLC6A4, PTGS1	100	115	8142	6.372	0.0192795	0.000639863	0.000335509
hsa05166	Human T-cell leukemia virus 1 infection	12	11.4286	7.39602e-05	NFKBIA, POLB, PPP3CA, IL6, PPP3R1, MAPK1, AKT1, CALR, TNF, TP53, BCL2L1, ICAM1	100	222	8142	4.40108	0.0195544	0.000639863	0.000335509
hsa04370	VEGF signaling pathway	7	6.66667	7.42913e-05	PPP3CA, PPP3R1, MAPK1, AKT1, PRKCA, PTGS2, VEGFA	100	59	8142	9.66	0.0196411	0.000639863	0.000335509
hsa04919	Thyroid hormone signaling pathway	9	8.57143	0.000104474	MAPK1, AKT1, PRKCA, ATP1A1, RXRG, HIF1A, ESR1, TP53, ACTB	100	121	8142	6.05603	0.0275106	0.000871708	0.000457075
hsa05222	Small cell lung cancer	8	7.61905	0.000119559	NFKBIA, NOS2, CASP3, AKT1, PTGS2, RXRG, TP53, BCL2L1	100	92	8142	7.08	0.0314199	0.000967339	0.000507219
hsa04657	IL-17 signaling pathway	8	7.61905	0.000136957	NFKBIA, IL6, IL1B, CASP3, LCN2, MAPK1, PTGS2, TNF	100	94	8142	6.92936	0.0359095	0.00107552	0.000563941
hsa05161	Hepatitis B	10	9.52381	0.000146543	NFKBIA, IL6, CASP3, PTK2B, MAPK1, AKT1, PRKCA, TNF, TP53, TLR4	100	162	8142	5.02593	0.0383742	0.00111792	0.000586173
hsa04920	Adipocytokine signaling pathway	7	6.66667	0.000179236	NFKBIA, PRKAA2, PRKAG2, AKT1, PPARA, RXRG, TNF	100	69	8142	8.26	0.0467332	0.00129341	0.000678192
hsa04924	Renin secretion	7	6.66667	0.000179236	PPP3CA, EDNRA, PPP3R1, ACE, ADRB1, ADRB2, CTSB	100	69	8142	8.26	0.0467332	0.00129341	0.000678192
hsa04010	MAPK signaling pathway	13	12.381	0.000217981	EGF, PRKCA, HSPA2, TNF, INS, VEGFA, PPP3CA, PPP3R1, IL1B, CASP3, AKT1, MAPK1, TP53	100	294	8142	3.6002	0.0565457	0.00151808	0.000795996
hsa04930	Type II diabetes mellitus	6	5.71429	0.000221742	KCNJ11, PRKCD, MAPK1, TNF, HK1, INS	100	46	8142	10.62	0.0574927	0.00151808	0.000795996
hsa04210	Apoptosis	9	8.57143	0.000235351	NFKBIA, CASP3, MAPK1, AKT1, TNF, TP53, ACTB, CTSB, BCL2L1	100	136	8142	5.38809	0.060912	0.001556	0.000815882
hsa05207	Chemical carcinogenesis - receptor activation	11	10.4762	0.000239107	EGF, GSTA1, MAPK1, AKT1, ADRB1, PRKCA, ADRB2, PPARA, RXRG, ESR1, VEGFA	100	212	8142	4.22462	0.0618535	0.001556	0.000815882
hsa01524	Platinum drug resistance	7	6.66667	0.000244765	CASP3, GSTP1, GSTA1, MAPK1, AKT1, TP53, BCL2L1	100	73	8142	7.8074	0.06327	0.001556	0.000815882
hsa05152	Tuberculosis	10	9.52381	0.000323306	PPP3CA, IL6, PPP3R1, NOS2, IL1B, CASP3, MAPK1, AKT1, TNF, TLR4	100	180	8142	4.52333	0.0827146	0.0019391	0.00101676
hsa04659	Th17 cell differentiation	8	7.61905	0.000324875	NFKBIA, PPP3CA, IL6, PPP3R1, IL1B, MAPK1, RXRG, HIF1A	100	108	8142	6.03111	0.0830988	0.0019391	0.00101676
hsa05140	Leishmaniasis	7	6.66667	0.000327841	NFKBIA, NOS2, IL1B, MAPK1, PTGS2, TNF, TLR4	100	77	8142	7.40182	0.083825	0.0019391	0.00101676
hsa04024	cAMP signaling pathway	11	10.4762	0.000334078	NFKBIA, EDNRA, PDE4D, PDE4B, MAPK1, AKT1, ADRB1, ADRB2, ATP1A1, PPARA, CFTR	100	221	8142	4.05258	0.0853499	0.0019391	0.00101676
hsa01521	EGFR tyrosine kinase inhibitor resistance	7	6.66667	0.00037692	IL6, EGF, MAPK1, AKT1, PRKCA, BCL2L1, VEGFA	100	79	8142	7.21443	0.0957564	0.00211533	0.00110916
hsa04621	NOD-like receptor signaling pathway	10	9.52381	0.000380285	NFKBIA, IL6, IL1B, PRKCD, CASP1, MAPK1, TNF, TLR4, CTSB, BCL2L1	100	184	8142	4.425	0.0965688	0.00211533	0.00110916
hsa05020	Prion disease	12	11.4286	0.000452192	PPP3CA, IL6, PPP3R1, CSNK2A1, HSPA5, IL1B, CASP3, CSNK2B, PRKCD, MAPK1, HSPA2, TNF	100	273	8142	3.5789	0.113756	0.00244251	0.00128072
hsa04261	Adrenergic signaling in cardiomyocytes	9	8.57143	0.000457399	MAPK1, AKT1, ADRB1, PRKCA, ADRB2, SCN5A, ATP1A1, SLC8A1, PIK3CG	100	150	8142	4.8852	0.114988	0.00244251	0.00128072
hsa05171	Coronavirus disease - COVID-19	11	10.4762	0.000491182	NFKBIA, ACE2, IL6, ACE, IL1B, CASP1, MAPK1, PRKCA, F2, TNF, TLR4	100	232	8142	3.86043	0.122938	0.00257148	0.00134834
hsa04921	Oxytocin signaling pathway	9	8.57143	0.0005453	PPP3CA, PPP3R1, PRKAA2, MAPK1, PRKAG2, PRKCA, PTGS2, ACTB, PIK3CG	100	154	8142	4.75831	0.135527	0.0027999	0.00146811
hsa04923	Regulation of lipolysis in adipocytes	6	5.71429	0.00056141	AKT1, ADRB1, ADRB2, PTGS2, INS, PTGS1	100	56	8142	8.72357	0.139239	0.00282824	0.00148297
hsa05130	Pathogenic Escherichia coli infection	10	9.52381	0.000625624	NFKBIA, IL6, IL1B, CASP3, CASP1, MAPK1, F2, TNF, TLR4, ACTB	100	197	8142	4.13299	0.15388	0.00309336	0.00162199
hsa05010	Alzheimer disease	14	13.3333	0.000718916	NOS2, CSNK2A1, LPL, PTGS2, TNF, INS, PPP3CA, IL6, PPP3R1, IL1B, CASP3, CSNK2B, AKT1, MAPK1	100	384	8142	2.96844	0.174709	0.00349001	0.00182997
hsa05410	Hypertrophic cardiomyopathy	7	6.66667	0.000758368	IL6, ACE, PRKAA2, PRKAG2, TNF, SLC8A1, ACTB	100	90	8142	6.33267	0.183363	0.00361579	0.00189592
hsa04650	Natural killer cell mediated cytotoxicity	8	7.61905	0.000823629	PPP3CA, PPP3R1, CASP3, PTK2B, MAPK1, PRKCA, TNF, ICAM1	100	126	8142	5.16952	0.197481	0.00383693	0.00201187
hsa00590	Arachidonic acid metabolism	6	5.71429	0.00083349	CYP2C9, ALOX5, PLA2G2A, CYP2E1, PTGS2, PTGS1	100	61	8142	8.00852	0.199593	0.00383693	0.00201187
hsa05132	Salmonella infection	11	10.4762	0.000851699	NFKBIA, IL6, IL1B, CASP3, CASP1, MAPK1, AKT1, TNF, TLR4, ACTB, PIK3CG	100	249	8142	3.59687	0.203478	0.0038543	0.00202098
hsa04380	Osteoclast differentiation	8	7.61905	0.000904097	NFKBIA, PPP3CA, PPP3R1, IL1B, MAPK1, AKT1, PPARG, TNF	100	128	8142	5.08875	0.214554	0.00402323	0.00210956
hsa04960	Aldosterone-regulated sodium reabsorption	5	4.7619	0.000998433	HSD11B2, MAPK1, PRKCA, ATP1A1, INS	100	37	8142	11.0027	0.234108	0.00437019	0.00229148
hsa05215	Prostate cancer	7	6.66667	0.00112428	NFKBIA, EGF, GSTP1, MAPK1, AKT1, TP53, INS	100	97	8142	5.87567	0.259443	0.00484168	0.00253871
hsa05204	Chemical carcinogenesis - DNA adducts	6	5.71429	0.00145859	CYP2C9, GSTP1, GSTA1, CYP2E1, PTGS2, CYP3A5	100	69	8142	7.08	0.322759	0.00599414	0.003143
hsa05211	Renal cell carcinoma	6	5.71429	0.00145859	EGLN1, EGLN3, MAPK1, AKT1, HIF1A, VEGFA	100	69	8142	7.08	0.322759	0.00599414	0.003143
hsa05146	Amoebiasis	7	6.66667	0.00145925	IL6, NOS2, IL1B, CASP3, PRKCA, TNF, TLR4	100	102	8142	5.58765	0.322878	0.00599414	0.003143
hsa04140	Autophagy - animal	8	7.61905	0.00159018	PRKAA2, PRKCD, MAPK1, AKT1, HIF1A, CTSB, BCL2L1, INS	100	141	8142	4.61957	0.346176	0.0064267	0.00336981
hsa04620	Toll-like receptor signaling pathway	7	6.66667	0.00161269	NFKBIA, IL6, IL1B, MAPK1, AKT1, TNF, TLR4	100	104	8142	5.48019	0.3501	0.0064267	0.00336981
hsa05223	Non-small cell lung cancer	6	5.71429	0.0017646	EGF, MAPK1, AKT1, PRKCA, RXRG, TP53	100	72	8142	6.785	0.375975	0.00692867	0.00363301
hsa04922	Glucagon signaling pathway	7	6.66667	0.00186554	PPP3CA, PPP3R1, PRKAA2, PRKAG2, AKT1, PYGM, PPARA	100	107	8142	5.32654	0.392598	0.00721882	0.00378515
hsa04072	Phospholipase D signaling pathway	8	7.61905	0.00209885	EGF, PTK2B, MAPK1, AKT1, PRKCA, F2, PIK3CG, INS	100	148	8142	4.40108	0.429351	0.00800561	0.0041977
hsa05212	Pancreatic cancer	6	5.71429	0.00224277	EGF, MAPK1, AKT1, TP53, BCL2L1, VEGFA	100	76	8142	6.42789	0.45091	0.00843408	0.00442237
hsa05160	Hepatitis C	8	7.61905	0.00292853	NFKBIA, EGF, CASP3, MAPK1, AKT1, PPARA, TNF, TP53	100	157	8142	4.14879	0.542996	0.01086	0.00569436
hsa05169	Epstein-Barr virus infection	9	8.57143	0.00310215	NFKBIA, IL6, CASP3, AKT1, CALR, TNF, TP53, CD44, ICAM1	100	202	8142	3.62762	0.563759	0.0113462	0.00594932
hsa04151	PI3K-Akt signaling pathway	12	11.4286	0.00366441	IL6, PRKAA2, EGF, MAPK1, AKT1, PRKCA, TP53, TLR4, PIK3CG, BCL2L1, INS, VEGFA	100	354	8142	2.76	0.624762	0.0132216	0.00693266
hsa04540	Gap junction	6	5.71429	0.0042421	GJA1, EGF, MAPK1, ADRB1, PRKCA, HTR2A	100	88	8142	5.55136	0.678594	0.0149693	0.00784906
hsa05225	Hepatocellular carcinoma	8	7.61905	0.00426092	GSTP1, GSTA1, MAPK1, AKT1, PRKCA, TP53, ACTB, BCL2L1	100	168	8142	3.87714	0.680212	0.0149693	0.00784906
hsa04211	Longevity regulating pathway	6	5.71429	0.00445206	PRKAA2, PRKAG2, AKT1, PPARG, TP53, INS	100	89	8142	5.48899	0.69619	0.0154377	0.00809465
hsa04926	Relaxin signaling pathway	7	6.66667	0.00474272	NFKBIA, EDNRB, NOS2, MAPK1, AKT1, PRKCA, VEGFA	100	129	8142	4.41814	0.718977	0.0162347	0.00851258
hsa05022	Pathways of neurodegeneration - multiple diseases	14	13.3333	0.0048409	NOS2, HSPA5, CSNK2A1, PRKCA, PTGS2, TNF, PPP3CA, IL6, PPP3R1, IL1B, CASP3, CSNK2B, MAPK1, BCL2L1	100	476	8142	2.39471	0.726283	0.016361	0.00857881
hsa04068	FoxO signaling pathway	7	6.66667	0.0051109	IL6, PRKAA2, EGF, MAPK1, PRKAG2, AKT1, INS	100	131	8142	4.35069	0.745412	0.0170576	0.00894407
hsa00480	Glutathione metabolism	5	4.7619	0.00528083	GCLC, GSTP1, GSR, GSTA1, GCLM	100	58	8142	7.01897	0.756763	0.0174072	0.00912736
hsa05323	Rheumatoid arthritis	6	5.71429	0.00536641	IL6, IL1B, TNF, TLR4, ICAM1, VEGFA	100	93	8142	5.2529	0.762287	0.0174736	0.00916217
hsa01523	Antifolate resistance	4	3.80952	0.00557989	IL6, IL1B, ABCC5, TNF	100	30	8142	10.856	0.775528	0.0179071	0.00938949
hsa05208	Chemical carcinogenesis - reactive oxygen species	9	8.57143	0.00563369	NFKBIA, EGF, GSTA1, PRKCD, MAPK1, AKT1, CYP2E1, HIF1A, VEGFA	100	223	8142	3.28601	0.778747	0.0179071	0.00938949
hsa04910	Insulin signaling pathway	7	6.66667	0.00634175	PRKAA2, MAPK1, PRKAG2, AKT1, PYGM, HK1, INS	100	137	8142	4.16015	0.817067	0.0199205	0.0104452
hsa04213	Longevity regulating pathway - multiple species	5	4.7619	0.00669211	PRKAA2, PRKAG2, AKT1, HSPA2, INS	100	62	8142	6.56613	0.833506	0.0207767	0.0108941
hsa04371	Apelin signaling pathway	7	6.66667	0.00679634	PRKAA2, NOS2, MAPK1, PRKAG2, AKT1, SLC8A1, PIK3CG	100	139	8142	4.10029	0.838107	0.0208577	0.0109366
hsa04660	T cell receptor signaling pathway	6	5.71429	0.00855474	NFKBIA, PPP3CA, PPP3R1, MAPK1, AKT1, TNF	100	104	8142	4.69731	0.899132	0.0259559	0.0136098
hsa04664	Fc epsilon RI signaling pathway	5	4.7619	0.00924499	ALOX5, MAPK1, AKT1, PRKCA, TNF	100	68	8142	5.98676	0.916248	0.027735	0.0145427
hsa05216	Thyroid cancer	4	3.80952	0.0100445	MAPK1, PPARG, RXRG, TP53	100	37	8142	8.80216	0.932488	0.0297988	0.0156248
hsa05230	Central carbon metabolism in cancer	5	4.7619	0.0102192	MAPK1, AKT1, HIF1A, TP53, HK1	100	70	8142	5.81571	0.935595	0.0299838	0.0157218
hsa04137	Mitophagy - animal	5	4.7619	0.0112577	CSNK2A1, CSNK2B, HIF1A, TP53, BCL2L1	100	72	8142	5.65417	0.951338	0.0323206	0.0169471
hsa00982	Drug metabolism - cytochrome P450	5	4.7619	0.0112577	CYP2C9, GSTP1, GSTA1, CYP2E1, CYP3A5	100	72	8142	5.65417	0.951338	0.0323206	0.0169471
hsa04080	Neuroactive ligand-receptor interaction	11	10.4762	0.0122889	OPRD1, EDNRA, EDNRB, CNR1, OPRK1, ADRB1, TRPV1, ADRB2, HTR2A, OPRM1, F2	100	362	8142	2.47409	0.963171	0.0349058	0.0183027
hsa04918	Thyroid hormone synthesis	5	4.7619	0.0129393	HSPA5, ALB, GSR, PRKCA, ATP1A1	100	75	8142	5.428	0.969111	0.0359875	0.0188699
hsa05214	Glioma	5	4.7619	0.0129393	EGF, MAPK1, AKT1, PRKCA, TP53	100	75	8142	5.428	0.969111	0.0359875	0.0188699
hsa05219	Bladder cancer	4	3.80952	0.0133081	EGF, MAPK1, TP53, VEGFA	100	41	8142	7.94341	0.972044	0.0366317	0.0192076
hsa05220	Chronic myeloid leukemia	5	4.7619	0.0135336	NFKBIA, MAPK1, AKT1, TP53, BCL2L1	100	76	8142	5.35658	0.973699	0.0368721	0.0193337
hsa04015	Rap1 signaling pathway	8	7.61905	0.0138171	CNR1, EGF, MAPK1, AKT1, PRKCA, ACTB, INS, VEGFA	100	210	8142	3.10171	0.975642	0.0372643	0.0195393
hsa04071	Sphingolipid signaling pathway	6	5.71429	0.0147429	OPRD1, MAPK1, AKT1, PRKCA, TNF, TP53	100	119	8142	4.10521	0.981044	0.0386722	0.0202776
hsa00980	Metabolism of xenobiotics by cytochrome P450	5	4.7619	0.0147736	CYP2C9, GSTP1, GSTA1, CYP2E1, CYP3A5	100	78	8142	5.21923	0.981202	0.0386722	0.0202776
hsa04612	Antigen processing and presentation	5	4.7619	0.0147736	HSPA5, HSPA2, CALR, TNF, CTSB	100	78	8142	5.21923	0.981202	0.0386722	0.0202776
hsa04152	AMPK signaling pathway	6	5.71429	0.0152394	PRKAA2, PRKAG2, AKT1, PPARG, CFTR, INS	100	120	8142	4.071	0.983431	0.039504	0.0207137
hsa04611	Platelet activation	6	5.71429	0.0173374	MAPK1, AKT1, F2, ACTB, PIK3CG, PTGS1	100	124	8142	3.93968	0.990625	0.0444091	0.0232857
hsa04662	B cell receptor signaling pathway	5	4.7619	0.0174643	NFKBIA, PPP3CA, PPP3R1, MAPK1, AKT1	100	82	8142	4.96463	0.990942	0.0444091	0.0232857
hsa04973	Carbohydrate digestion and absorption	4	3.80952	0.019214	SI, AKT1, ATP1A1, HK1	100	47	8142	6.92936	0.994372	0.0483976	0.025377
hsa05210	Colorectal cancer	5	4.7619	0.0204428	EGF, CASP3, MAPK1, AKT1, TP53	100	86	8142	4.73372	0.995973	0.0510114	0.0267476
hsa04014	Ras signaling pathway	8	7.61905	0.0226136	EGF, PLA2G2A, MAPK1, AKT1, PRKCA, BCL2L1, INS, VEGFA	100	232	8142	2.80759	0.997773	0.0559059	0.0293139
hsa04270	Vascular smooth muscle contraction	6	5.71429	0.023399	NPPB, EDNRA, PLA2G2A, PRKCD, MAPK1, PRKCA	100	134	8142	3.64567	0.998203	0.0573168	0.0300537
hsa04913	Ovarian steroidogenesis	4	3.80952	0.0238355	ALOX5, PTGS2, CYP19A1, INS	100	51	8142	6.38588	0.998405	0.057334	0.0300628
hsa00270	Cysteine and methionine metabolism	4	3.80952	0.0238355	GCLC, CBS, GCLM, BCAT2	100	51	8142	6.38588	0.998405	0.057334	0.0300628
hsa01100	Metabolic pathways	28	26.6667	0.0260187	GSTP1, PYGM, PTGS2, CYP3A5, CYP19A1, ABO, PIK3CG, HK1, PTGS1, HSD11B2, ALDH2, CA3, CBS, SI, ALOX5, PDE4B, NOS2, PDE4D, PLA2G2A, GSR, MIF, CYP2C9, GATM, GCLC, GSTA1, CYP2E1, GCLM, BCAT2	100	1540	8142	1.48036	0.999123	0.0617199	0.0323625
hsa04915	Estrogen signaling pathway	6	5.71429	0.0261643	PRKCD, MAPK1, AKT1, HSPA2, OPRM1, ESR1	100	138	8142	3.54	0.999157	0.0617199	0.0323625
hsa04961	Endocrine and other factor-regulated calcium reabsorption	4	3.80952	0.0263523	PRKCA, ATP1A1, ESR1, SLC8A1	100	53	8142	6.14491	0.9992	0.0617199	0.0323625
hsa04613	Neutrophil extracellular trap formation	7	6.66667	0.0279503	CASP1, MAPK1, AKT1, PRKCA, MPO, TLR4, ACTB	100	190	8142	2.99968	0.999484	0.0648933	0.0340265
hsa04750	Inflammatory mediator regulation of TRP channels	5	4.7619	0.0311745	IL1B, PRKCD, PRKCA, TRPV1, HTR2A	100	98	8142	4.15408	0.999787	0.0711417	0.0373028
hsa05231	Choline metabolism in cancer	5	4.7619	0.0311745	EGF, MAPK1, AKT1, PRKCA, HIF1A	100	98	8142	4.15408	0.999787	0.0711417	0.0373028
hsa05014	Amyotrophic lateral sclerosis	10	9.52381	0.0325059	PPP3CA, PPP3R1, NOS2, HSPA5, CASP3, CASP1, TNF, TP53, ACTB, BCL2L1	100	364	8142	2.23681	0.999853	0.0735515	0.0385664
hsa05213	Endometrial cancer	4	3.80952	0.0332433	EGF, MAPK1, AKT1, TP53	100	58	8142	5.61517	0.99988	0.0745879	0.0391098
hsa05415	Diabetic cardiomyopathy	7	6.66667	0.0369051	ACE, GSR, PRKCD, AKT1, PRKCA, PPARA, INS	100	203	8142	2.80759	0.999956	0.0821138	0.0430559
hsa00140	Steroid hormone biosynthesis	4	3.80952	0.037785	HSD11B2, CYP2E1, CYP19A1, CYP3A5	100	61	8142	5.33902	0.999966	0.0833768	0.0437182
hsa04928	Parathyroid hormone synthesis, secretion and action	5	4.7619	0.0398712	PDE4D, PDE4B, MAPK1, PRKCA, RXRG	100	106	8142	3.84057	0.999981	0.0872592	0.0457539
hsa04623	Cytosolic DNA-sensing pathway	4	3.80952	0.0409803	NFKBIA, IL6, IL1B, CASP1	100	63	8142	5.16952	0.999986	0.0879103	0.0460953
hsa04150	mTOR signaling pathway	6	5.71429	0.0411565	PRKAA2, MAPK1, AKT1, PRKCA, TNF, INS	100	156	8142	3.13154	0.999987	0.0879103	0.0460953
hsa04218	Cellular senescence	6	5.71429	0.0411565	PPP3CA, IL6, PPP3R1, MAPK1, AKT1, TP53	100	156	8142	3.13154	0.999987	0.0879103	0.0460953
hsa04929	GnRH secretion	4	3.80952	0.0426276	KCNJ11, MAPK1, AKT1, PRKCA	100	64	8142	5.08875	0.999991	0.09033	0.0473641
hsa05321	Inflammatory bowel disease	4	3.80952	0.044308	IL6, IL1B, TNF, TLR4	100	65	8142	5.01046	0.999994	0.0931514	0.0488434
hsa04720	Long-term potentiation	4	3.80952	0.0477667	PPP3CA, PPP3R1, MAPK1, PRKCA	100	67	8142	4.8609	0.999998	0.0994268	0.0521339
hsa00591	Linoleic acid metabolism	3	2.85714	0.0480377	CYP2C9, PLA2G2A, CYP2E1	100	29	8142	8.42276	0.999998	0.0994268	0.0521339
hsa04670	Leukocyte transendothelial migration	5	4.7619	0.0498207	VCAM1, PTK2B, PRKCA, ACTB, ICAM1	100	114	8142	3.57105	0.999999	0.102324	0.0536531
hsa04310	Wnt signaling pathway	6	5.71429	0.0524472	PPP3CA, PPP3R1, CSNK2A1, CSNK2B, PRKCA, TP53	100	167	8142	2.92527	0.999999	0.106896	0.0560505
hsa04917	Prolactin signaling pathway	4	3.80952	0.0531965	MAPK1, AKT1, ESR1, INS	100	70	8142	4.65257	1	0.107602	0.0564205
hsa04520	Adherens junction	4	3.80952	0.05507	CSNK2A1, CSNK2B, MAPK1, ACTB	100	71	8142	4.58704	1	0.110554	0.0579684
hsa04722	Neurotrophin signaling pathway	5	4.7619	0.0566738	NFKBIA, PRKCD, MAPK1, AKT1, TP53	100	119	8142	3.42101	1	0.112684	0.059085
hsa05218	Melanoma	4	3.80952	0.0569749	EGF, MAPK1, AKT1, TP53	100	72	8142	4.52333	1	0.112684	0.059085
hsa03320	PPAR signaling pathway	4	3.80952	0.0628752	LPL, PPARG, PPARA, RXRG	100	75	8142	4.3424	1	0.123439	0.0647244
hsa04971	Gastric acid secretion	4	3.80952	0.0649029	PRKCA, ATP1A1, CFTR, ACTB	100	76	8142	4.28526	1	0.12649	0.0663241
hsa00500	Starch and sucrose metabolism	3	2.85714	0.0706047	SI, PYGM, HK1	100	36	8142	6.785	1	0.136605	0.071628
hsa00983	Drug metabolism - other enzymes	4	3.80952	0.0733111	GSTP1, GSTA1, CYP2E1, MPO	100	80	8142	4.071	1	0.140821	0.0738385
hsa04062	Chemokine signaling pathway	6	5.71429	0.0842232	NFKBIA, PRKCD, PTK2B, MAPK1, AKT1, PIK3CG	100	192	8142	2.54438	1	0.159948	0.0842232
hsa04012	ErbB signaling pathway	4	3.80952	0.0844671	EGF, MAPK1, AKT1, PRKCA	100	85	8142	3.83153	1	0.159948	0.0844671
hsa05202	Transcriptional misregulation in cancer	6	5.71429	0.0856686	IL6, PPARG, MPO, RXRG, TP53, BCL2L1	100	193	8142	2.53119	1	0.161081	0.0856686
hsa04911	Insulin secretion	4	3.80952	0.0867813	KCNJ11, PRKCA, ATP1A1, INS	100	86	8142	3.78698	1	0.162032	0.0867813
hsa04216	Ferroptosis	3	2.85714	0.0884256	GCLC, GCLM, TP53	100	41	8142	5.95756	1	0.163956	0.0884256
hsa05332	Graft-versus-host disease	3	2.85714	0.0921365	IL6, IL1B, TNF	100	42	8142	5.81571	1	0.169658	0.0921365
hsa04940	Type I diabetes mellitus	3	2.85714	0.0958924	IL1B, TNF, INS	100	43	8142	5.68047	1	0.175365	0.0958924
hsa04510	Focal adhesion	6	5.71429	0.0977016	EGF, MAPK1, AKT1, PRKCA, ACTB, VEGFA	100	201	8142	2.43045	1	0.177458	0.0977016
hsa05032	Morphine addiction	4	3.80952	0.0987481	PDE4D, PDE4B, PRKCA, OPRM1	100	91	8142	3.5789	1	0.178147	0.0987481

## Sheet: filtered
Term	Count	%	PValue	Genes	List Total	Pop Hits	Pop Total	Fold Enrichment	Bonferroni	Benjamini	FDR
Lipid and atherosclerosis	22	20.9524	7.12826e-14	VCAM1, HSPA5, PRKCA, HSPA2, SELE, TNF, ICAM1, NFKBIA, CYP2C9, PPP3CA, IL6, PPP3R1, IL1B, CASP3, CASP1, AKT1, MAPK1, PPARG, RXRG, TP53, TLR4, BCL2L1	100	215	8142	8.33135	1.90308e-11	1.90324e-11	9.97956e-12
HIF-1 signaling pathway	13	12.381	6.27679e-09	EGLN1, EGLN3, NOS2, EGF, PRKCA, HIF1A, INS, HK1, VEGFA, IL6, AKT1, MAPK1, TLR4	100	109	8142	9.71064	1.6759e-06	8.37951e-07	4.39375e-07
cGMP-PKG signaling pathway	15	14.2857	1.13238e-08	OPRD1, KCNJ8, ADRB1, ADRB2, ATP1A1, PIK3CG, SLC8A1, INS, NPPB, PPP3CA, EDNRA, PPP3R1, EDNRB, AKT1, MAPK1	100	167	8142	7.31317	3.02345e-06	1.00782e-06	5.28445e-07
AGE-RAGE signaling pathway in diabetic complications	12	11.4286	2.82936e-08	IL6, VCAM1, IL1B, CASP3, PRKCD, MAPK1, AKT1, PRKCA, SELE, TNF, ICAM1, VEGFA	100	100	8142	9.7704	7.55435e-06	1.88859e-06	9.90274e-07
TNF signaling pathway	11	10.4762	9.0508e-07	NFKBIA, IL6, VCAM1, IL1B, CASP3, MAPK1, AKT1, PTGS2, SELE, TNF, ICAM1	100	112	8142	7.99661	0.000241627	2.19688e-05	1.15192e-05
NF-kappa B signaling pathway	10	9.52381	4.25894e-06	NFKBIA, VCAM1, CSNK2A1, IL1B, CSNK2B, PTGS2, TNF, TLR4, BCL2L1, ICAM1	100	104	8142	7.82885	0.00113649	6.68904e-05	3.50736e-05
Calcium signaling pathway	13	12.381	3.11503e-05	NOS2, EGF, PRKCA, ADRB1, ADRB2, HTR2A, SLC8A1, VEGFA, PPP3CA, EDNRA, PPP3R1, EDNRB, PTK2B	100	240	8142	4.41025	0.00828276	0.000361614	0.00018961
VEGF signaling pathway	7	6.66667	7.42913e-05	PPP3CA, PPP3R1, MAPK1, AKT1, PRKCA, PTGS2, VEGFA	100	59	8142	9.66	0.0196411	0.000639863	0.000335509
IL-17 signaling pathway	8	7.61905	0.000136957	NFKBIA, IL6, IL1B, CASP3, LCN2, MAPK1, PTGS2, TNF	100	94	8142	6.92936	0.0359095	0.00107552	0.000563941
Renin secretion	7	6.66667	0.000179236	PPP3CA, EDNRA, PPP3R1, ACE, ADRB1, ADRB2, CTSB	100	69	8142	8.26	0.0467332	0.00129341	0.000678192
MAPK signaling pathway	13	12.381	0.000217981	EGF, PRKCA, HSPA2, TNF, INS, VEGFA, PPP3CA, PPP3R1, IL1B, CASP3, AKT1, MAPK1, TP53	100	294	8142	3.6002	0.0565457	0.00151808	0.000795996
Type II diabetes mellitus	6	5.71429	0.000221742	KCNJ11, PRKCD, MAPK1, TNF, HK1, INS	100	46	8142	10.62	0.0574927	0.00151808	0.000795996
Apoptosis	9	8.57143	0.000235351	NFKBIA, CASP3, MAPK1, AKT1, TNF, TP53, ACTB, CTSB, BCL2L1	100	136	8142	5.38809	0.060912	0.001556	0.000815882
cAMP signaling pathway	11	10.4762	0.000334078	NFKBIA, EDNRA, PDE4D, PDE4B, MAPK1, AKT1, ADRB1, ADRB2, ATP1A1, PPARA, CFTR	100	221	8142	4.05258	0.0853499	0.0019391	0.00101676
NOD-like receptor signaling pathway	10	9.52381	0.000380285	NFKBIA, IL6, IL1B, PRKCD, CASP1, MAPK1, TNF, TLR4, CTSB, BCL2L1	100	184	8142	4.425	0.0965688	0.00211533	0.00110916
Adrenergic signaling in cardiomyocytes	9	8.57143	0.000457399	MAPK1, AKT1, ADRB1, PRKCA, ADRB2, SCN5A, ATP1A1, SLC8A1, PIK3CG	100	150	8142	4.8852	0.114988	0.00244251	0.00128072
Alzheimer disease	14	13.3333	0.000718916	NOS2, CSNK2A1, LPL, PTGS2, TNF, INS, PPP3CA, IL6, PPP3R1, IL1B, CASP3, CSNK2B, AKT1, MAPK1	100	384	8142	2.96844	0.174709	0.00349001	0.00182997
Natural killer cell mediated cytotoxicity	8	7.61905	0.000823629	PPP3CA, PPP3R1, CASP3, PTK2B, MAPK1, PRKCA, TNF, ICAM1	100	126	8142	5.16952	0.197481	0.00383693	0.00201187
Arachidonic acid metabolism	6	5.71429	0.00083349	CYP2C9, ALOX5, PLA2G2A, CYP2E1, PTGS2, PTGS1	100	61	8142	8.00852	0.199593	0.00383693	0.00201187
Toll-like receptor signaling pathway	7	6.66667	0.00161269	NFKBIA, IL6, IL1B, MAPK1, AKT1, TNF, TLR4	100	104	8142	5.48019	0.3501	0.0064267	0.00336981
PI3K-Akt signaling pathway	12	11.4286	0.00366441	IL6, PRKAA2, EGF, MAPK1, AKT1, PRKCA, TP53, TLR4, PIK3CG, BCL2L1, INS, VEGFA	100	354	8142	2.76	0.624762	0.0132216	0.00693266
FoxO signaling pathway	7	6.66667	0.0051109	IL6, PRKAA2, EGF, MAPK1, PRKAG2, AKT1, INS	100	131	8142	4.35069	0.745412	0.0170576	0.00894407
Glutathione metabolism	5	4.7619	0.00528083	GCLC, GSTP1, GSR, GSTA1, GCLM	100	58	8142	7.01897	0.756763	0.0174072	0.00912736
T cell receptor signaling pathway	6	5.71429	0.00855474	NFKBIA, PPP3CA, PPP3R1, MAPK1, AKT1, TNF	100	104	8142	4.69731	0.899132	0.0259559	0.0136098
Fc epsilon RI signaling pathway	5	4.7619	0.00924499	ALOX5, MAPK1, AKT1, PRKCA, TNF	100	68	8142	5.98676	0.916248	0.027735	0.0145427
Mitophagy - animal	5	4.7619	0.0112577	CSNK2A1, CSNK2B, HIF1A, TP53, BCL2L1	100	72	8142	5.65417	0.951338	0.0323206	0.0169471
Rap1 signaling pathway	8	7.61905	0.0138171	CNR1, EGF, MAPK1, AKT1, PRKCA, ACTB, INS, VEGFA	100	210	8142	3.10171	0.975642	0.0372643	0.0195393
AMPK signaling pathway	6	5.71429	0.0152394	PRKAA2, PRKAG2, AKT1, PPARG, CFTR, INS	100	120	8142	4.071	0.983431	0.039504	0.0207137
B cell receptor signaling pathway	5	4.7619	0.0174643	NFKBIA, PPP3CA, PPP3R1, MAPK1, AKT1	100	82	8142	4.96463	0.990942	0.0444091	0.0232857
Ras signaling pathway	8	7.61905	0.0226136	EGF, PLA2G2A, MAPK1, AKT1, PRKCA, BCL2L1, INS, VEGFA	100	232	8142	2.80759	0.997773	0.0559059	0.0293139
Neutrophil extracellular trap formation	7	6.66667	0.0279503	CASP1, MAPK1, AKT1, PRKCA, MPO, TLR4, ACTB	100	190	8142	2.99968	0.999484	0.0648933	0.0340265
Inflammatory mediator regulation of TRP channels	5	4.7619	0.0311745	IL1B, PRKCD, PRKCA, TRPV1, HTR2A	100	98	8142	4.15408	0.999787	0.0711417	0.0373028
mTOR signaling pathway	6	5.71429	0.0411565	PRKAA2, MAPK1, AKT1, PRKCA, TNF, INS	100	156	8142	3.13154	0.999987	0.0879103	0.0460953
Leukocyte transendothelial migration	5	4.7619	0.0498207	VCAM1, PTK2B, PRKCA, ACTB, ICAM1	100	114	8142	3.57105	0.999999	0.102324	0.0536531
