# Supplementary material for: Mechanism Repositioning Based on Integrative Pharmacology: Anti-Inflammatory Effect of Safflower in Myocardial Ischemia–Reperfusion Injury
Source: Int J Mol Sci. 2023 Mar 10;24(6):5313. doi: 10.3390/ijms24065313 (PMC10048972; doi:10.3390/ijms24065313)
Supplement: Supplementary file 1 [file ijms-24-05313-s001.zip › Supplementary file S6.xlsx]

## Sheet: network analysis
AverageShortestPathLength	BetweennessCentrality	ClosenessCentrality	ClusteringCoefficient	Degree	Eccentricity	IsSingleNode	name	NeighborhoodConnectivity	NumberOfDirectedEdges	NumberOfUndirectedEdges	PartnerOfMultiEdgedNodePairs	Radiality	selected	SelfLoops	shared name	Stress	TopologicalCoefficient	type
2.67702	0.0298992	0.37355	0	12	4	FALSE	Vanillic acid	8.5	0	12	0	0.963543	FALSE	0	Vanillic acid	19456	0.127119
3.17391	0.00140142	0.315068	0	5	5	FALSE	PRKAA2	8.6	0	5	0	0.952741	FALSE	0	PRKAA2	1624	0.330435	gene-apoptosis
3.3354	0.000555706	0.299814	0	3	5	FALSE	PRKAG2	8.33333	0	3	0	0.94923	FALSE	0	PRKAG2	500	0.431373	gene-immune
3.13665	0.000333332	0.318812	0	2	5	FALSE	HSPA5	17	0	2	0	0.953551	TRUE	0	HSPA5	622	0.571429	gene-metabolism
2.97516	0.00332453	0.336117	0	6	5	FALSE	TP53	12.1667	0	6	0	0.957062	FALSE	0	TP53	4822	0.301802	gene-apoptosis
2.86335	0.00798902	0.349241	0	6	5	FALSE	EDNRA	11.1667	0	6	0	0.959492	TRUE	0	EDNRA	7400	0.242063	gene-metabolism
3.16149	0.0187273	0.316306	0	6	5	FALSE	GSTP1	9.33333	0	6	0	0.953011	FALSE	0	GSTP1	23786	0.297619	gene-immune
2.82609	0.00974955	0.353846	0	11	5	FALSE	NFKBIA	10.0909	0	11	0	0.960302	FALSE	0	NFKBIA	10486	0.227273	gene-immune
3.07453	0.00360666	0.325253	0	8	5	FALSE	LCN2	11.5	0	8	0	0.954901	FALSE	0	LCN2	6292	0.362069	gene-immune
2.80124	0.013042	0.356984	0	13	5	FALSE	PPARG	12.5385	0	13	0	0.960843	TRUE	0	PPARG	23524	0.274725	gene-metabolism
2.59006	0.0855357	0.386091	0	27	5	FALSE	PTGS1	7.59259	0	27	0	0.965433	TRUE	0	PTGS1	119458	0.156966	gene-metabolism
2.87578	0.0109013	0.347732	0	10	5	FALSE	PTGS2	10.9	0	10	0	0.959222	FALSE	0	PTGS2	12398	0.2475	gene-immune
2.98758	0.00217064	0.334719	0	5	5	FALSE	RXRG	15	0	5	0	0.956792	TRUE	0	RXRG	3454	0.4	gene-metabolism
3.1118	0.0245399	0.321357	0	8	5	FALSE	Serotobenine	6.375	0	8	0	0.954091	FALSE	0	Serotobenine	17680	0.149306	others
3.19876	0.014593	0.312621	0	4	5	FALSE	HTR2A	6.75	0	4	0	0.952201	FALSE	0	HTR2A	7024	0.261364	gene-ca
3.63354	0.000823499	0.275214	0	2	6	FALSE	KCNJ11	7	0	2	0	0.942749	TRUE	0	KCNJ11	434	0.5	gene-metabolism
3.26087	0.000888305	0.306667	0	2	6	FALSE	KCNJ8	11.5	0	2	0	0.950851	TRUE	0	KCNJ8	900	0.525	gene-metabolism
3.79503	0.000734843	0.263502	0	2	6	FALSE	ACE	7.5	0	2	0	0.939238	FALSE	0	ACE	304	0.5	gene-ca
3.26087	0.000888305	0.306667	0	2	6	FALSE	OPRD1	11.5	0	2	0	0.950851	TRUE	0	OPRD1	900	0.525	gene-metabolism
3.21118	0.0149392	0.311412	0	4	6	FALSE	MPO	7	0	4	0	0.951931	FALSE	0	MPO	6866	0.26087	gene-immune
2.90062	0.0125931	0.344754	0	8	5	FALSE	PLA2G2A	10.5	0	8	0	0.958682	FALSE	0	PLA2G2A	11700	0.22619	gene-apoptosis
2.70186	0.0147664	0.370115	0	7	5	FALSE	Roseoside	14	0	7	0	0.963003	FALSE	0	Roseoside	12896	0.2	others
2.97516	0.0058086	0.336117	0	10	5	FALSE	CASP3	11.1	0	10	0	0.957062	FALSE	0	CASP3	8534	0.280556	gene-immune
3.37267	0.00109778	0.296501	0	3	6	FALSE	CFTR	8	0	3	0	0.94842	TRUE	0	CFTR	586	0.368421	gene-metabolism
3.36025	0.000473774	0.297597	0	3	6	FALSE	LPL	9.33333	0	3	0	0.94869	FALSE	0	LPL	822	0.490196	gene-immune
2.13043	0.134022	0.469388	0	46	4	FALSE	PRKCA	9.32609	0	46	0	0.975425	FALSE	0	PRKCA	157898	0.14112	gene-immune
3.1118	0.00247672	0.321357	0	5	5	FALSE	PRKCD	8	0	5	0	0.954091	FALSE	0	PRKCD	2084	0.291667	gene-immune
2.98758	0.0507134	0.334719	0	12	6	FALSE	ATP1A1	5.58333	0	12	0	0.956792	TRUE	0	ATP1A1	40824	0.143229	gene-metabolism
2.73913	0.0272952	0.365079	0	19	5	FALSE	TNF	8.89474	0	19	0	0.962193	FALSE	0	TNF	32930	0.197368	gene-immune
3.7205	0.000566815	0.268781	0	2	7	FALSE	Tracheloside	9.5	0	2	0	0.940859	FALSE	0	Tracheloside	414	0.53125	others
3.08696	0.0143431	0.323944	0	7	6	FALSE	TRPV1	8.85714	0	7	0	0.954631	FALSE	0	TRPV1	11330	0.280612	gene-immune
2.67702	0.00346617	0.37355	0	8	5	FALSE	Quercetin-3-O-β-D-glucoside	34.5	0	8	0	0.963543	FALSE	0	Quercetin-3-O-β-D-glucoside	15748	0.5	flavonoid glycosides
2.57764	0.0398676	0.387952	0	37	5	FALSE	ACTB	8.97297	0	37	0	0.965703	FALSE	0	ACTB	66880	0.215486	gene-immune
2.59006	0.0340991	0.386091	0	36	5	FALSE	CSNK2A1	9.22222	0	36	0	0.965433	FALSE	0	CSNK2A1	69292	0.210826	gene-immune
2.59006	0.0340991	0.386091	0	36	5	FALSE	CSNK2B	9.22222	0	36	0	0.965433	FALSE	0	CSNK2B	69292	0.210826	gene-immune
2.56522	0.0328374	0.389831	0	35	5	FALSE	HSPA2	9.65714	0	35	0	0.965974	FALSE	0	HSPA2	65550	0.21115	gene-apoptosis
2.87578	0.0379416	0.347732	0	23	5	FALSE	HK1	6.82609	0	23	0	0.959222	FALSE	0	HK1	82500	0.22408	gene-oxidative
2.52795	0.0464995	0.395577	0	36	5	FALSE	PIK3CG	9.41667	0	36	0	0.966784	FALSE	0	PIK3CG	74936	0.210417	gene-apoptosis
3.57143	0.0182687	0.28	0	5	6	FALSE	D-Phenylalanine	4.4	0	5	0	0.944099	FALSE	0	D-Phenylalanine	18630	0.226667	others
3.26087	0.00719295	0.306667	0	4	5	FALSE	CTSB	7.75	0	4	0	0.950851	FALSE	0	CTSB	6096	0.293478	gene-apoptosis
4.51553	0.000278774	0.221458	0	2	7	FALSE	GCLC	5	0	2	0	0.923575	FALSE	0	GCLC	304	0.666667	gene-immune
4.51553	0.000278774	0.221458	0	2	7	FALSE	GCLM	5	0	2	0	0.923575	FALSE	0	GCLM	304	0.666667	gene-immune
2.95031	0.0184702	0.338947	0	8	5	FALSE	EGF	9.875	0	8	0	0.957602	FALSE	0	EGF	17608	0.239865	gene-apoptosis
2.67702	0.00346617	0.37355	0	8	5	FALSE	6-hydroxykaempferol-6,7-O-β-D-glucoside	34.5	0	8	0	0.963543	FALSE	0	6-hydroxykaempferol-6,7-O-β-D-glucoside	15748	0.5	flavonoid glycosides
4.19255	0	0.238519	0	1	6	FALSE	N-[2-(5-Hydroxy-1H-indol-3-yl) ethyl]-p-coumaramide	4	0	1	0	0.930597	FALSE	0	N-[2-(5-Hydroxy-1H-indol-3-yl) ethyl]-p-coumaramide	0	0
3.21118	0.013039	0.311412	0	4	5	FALSE	CASP1	10	0	4	0	0.951931	FALSE	0	CASP1	8462	0.36	gene-immune
2.67702	0.00387269	0.37355	0	10	5	FALSE	Flavanonol	30.7	0	10	0	0.963543	FALSE	0	Flavanonol	14506	0.456923	flavonoids
2.91304	0.00984054	0.343284	0	11	5	FALSE	PPARA	12.1818	0	11	0	0.958412	TRUE	0	PPARA	18858	0.328877	gene-metabolism
2.92547	0.0117908	0.341826	0	19	5	FALSE	PTK2B	10.2632	0	19	0	0.958142	FALSE	0	PTK2B	14498	0.280702	gene-ca
2.19255	0.116558	0.456091	0	38	5	FALSE	AKT1	10.0526	0	38	0	0.974075	FALSE	0	AKT1	140652	0.143693	gene-immune
3.43478	7.21467e-05	0.291139	0	2	6	FALSE	Saffloquinoside B	25	0	2	0	0.94707	FALSE	0	Saffloquinoside B	160	0.857143	flavonoid glycosides
2.67702	0.00346617	0.37355	0	8	5	FALSE	6-Hydroxykaempferol-3,6,7-triglucoside	34.5	0	8	0	0.963543	FALSE	0	6-Hydroxykaempferol-3,6,7-triglucoside	15748	0.5	flavonoid glycosides
3.43478	7.21467e-05	0.291139	0	2	6	FALSE	Hydroxysafflower yellow A	25	0	2	0	0.94707	FALSE	0	Hydroxysafflower yellow A	160	0.857143
2.75155	0.00172037	0.363431	0	8	5	FALSE	Scutellarin	35.375	0	8	0	0.961923	FALSE	0	Scutellarin	8544	0.563525	flavonoid glycosides
2.67702	0.01827	0.37355	0	11	5	FALSE	Naringenin	23.4545	0	11	0	0.963543	FALSE	0	Naringenin	35018	0.356421	flavonoids
2.97516	0.00470636	0.336117	0	8	5	FALSE	CYP2C9	10.75	0	8	0	0.957062	TRUE	0	CYP2C9	6242	0.278571	gene-metabolism
3.48447	0.0058375	0.286988	0	4	6	FALSE	GSTA1	9.75	0	4	0	0.94599	FALSE	0	GSTA1	11846	0.546875	gene-immune
3.53416	0.00389881	0.282953	0	3	6	FALSE	GSR	9.33333	0	3	0	0.94491	FALSE	0	GSR	7470	0.555556	gene-immune
2.72671	0.00290919	0.366743	0	9	5	FALSE	Eriodictyol	32.3333	0	9	0	0.962463	FALSE	0	Eriodictyol	10190	0.505376	flavonoids
2.62733	0.00666759	0.380615	0	12	5	FALSE	Myricetin	27.25	0	12	0	0.964623	FALSE	0	Myricetin	21726	0.391791	flavonoids
2.97516	0.00844516	0.336117	0	12	5	FALSE	BCL2L1	11.3333	0	12	0	0.957062	FALSE	0	BCL2L1	13192	0.279279	gene-apoptosis
2.71429	0.0104913	0.368421	0	9	5	FALSE	6-Hydroxykaempferol 3-Rutinoside-6-glucoside	26.5556	0	9	0	0.962733	FALSE	0	6-Hydroxykaempferol 3-Rutinoside-6-glucoside	16628	0.418944
3.1118	0.000768074	0.321357	0	3	5	FALSE	EDNRB	12.3333	0	3	0	0.954091	FALSE	0	EDNRB	960	0.435897	gene-ca
2.67702	0.00346617	0.37355	0	8	5	FALSE	6-hydroxykaempferol 3,6-diglucoside	34.5	0	8	0	0.963543	FALSE	0	6-hydroxykaempferol 3,6-diglucoside	15748	0.5
2.67702	0.00346617	0.37355	0	8	5	FALSE	6-hydroxyapigenin-6-O-β-D-glucoside-7-O-β-D-glucuronide	34.5	0	8	0	0.963543	FALSE	0	6-hydroxyapigenin-6-O-β-D-glucoside-7-O-β-D-glucuronide	15748	0.5	flavonoid glycosides
3.40994	0.00272001	0.29326	0	4	6	FALSE	Saffomin C	14	0	4	0	0.94761	FALSE	0	Saffomin C	1382	0.464286	flavonoid glycosides
3.34783	0.0013211	0.298701	0	3	5	FALSE	EGLN1	7	0	3	0	0.94896	FALSE	0	EGLN1	1754	0.461538	gene-oxidative
3.34783	0.0013211	0.298701	0	3	5	FALSE	EGLN3	7	0	3	0	0.94896	FALSE	0	EGLN3	1754	0.461538	gene-oxidative
3.98137	0	0.25117	0	1	7	FALSE	Safflower yellow A	12	0	1	0	0.935188	FALSE	0	Safflower yellow A	0	0
2.63975	0.0177285	0.378824	0	12	5	FALSE	Scopoletin	27	0	12	0	0.964353	FALSE	0	Scopoletin	23930	0.4	others
3.23602	0.00148821	0.309021	0	5	5	FALSE	ALOX5	9.2	0	5	0	0.951391	TRUE	0	ALOX5	2162	0.431579	gene-metabolism
3.42236	0.000192165	0.292196	0	2	6	FALSE	CYP2E1	9	0	2	0	0.94734	FALSE	0	CYP2E1	422	0.571429	gene-immune
2.37888	0.0579051	0.420366	0	26	5	FALSE	MAPK1	9.65385	0	26	0	0.970024	FALSE	0	MAPK1	59568	0.141866	gene-immune
3.28571	0.00200244	0.304348	0	4	6	FALSE	Saffloquinoside A	14.25	0	4	0	0.950311	FALSE	0	Saffloquinoside A	2336	0.441667	flavonoid glycosides
2.92547	0.0145246	0.341826	0	13	5	FALSE	IL1B	9.76923	0	13	0	0.958142	FALSE	0	IL1B	17740	0.250549	gene-immune
2.82609	0.0158613	0.353846	0	13	5	FALSE	IL6	10.0769	0	13	0	0.960302	FALSE	0	IL6	18774	0.226923	gene-immune
2.87578	0.00123309	0.347732	0	7	5	FALSE	Rutin	33.4286	0	7	0	0.959222	FALSE	0	Rutin	3032	0.58961	flavonoid glycosides
3.98137	0	0.25117	0	1	7	FALSE	Yellow pigment A	12	0	1	0	0.935188	FALSE	0	Yellow pigment A	0	0	flavonoid glycosides
2.62733	0.00666759	0.380615	0	12	5	FALSE	6-Hydroxykaempferol	27.25	0	12	0	0.964623	FALSE	0	6-Hydroxykaempferol	21726	0.391791	flavonoids
2.81366	0.00226751	0.355408	0	7	5	FALSE	6-hydroxykaempferol-3-O-β-D-glucoside	32.8571	0	7	0	0.960573	FALSE	0	6-hydroxykaempferol-3-O-β-D-glucoside	11412	0.549261	flavonoid glycosides
2.67702	0.00346617	0.37355	0	8	5	FALSE	Kaempferol-3-O-sophoroside	34.5	0	8	0	0.963543	FALSE	0	Kaempferol-3-O-sophoroside	15748	0.5	flavonoid glycosides
2.62733	0.00767529	0.380615	0	9	5	FALSE	N,N'-[2,2'-(5,5-dihydroxy-4,4'-bi-1H-indol-3,3'-yl)diethyl]-diferulamide	31.5556	0	9	0	0.964623	FALSE	0	N,N'-[2,2'-(5,5-dihydroxy-4,4'-bi-1H-indol-3,3'-yl)diethyl]-diferulamide	21126	0.449346	others
2.62733	0.00666759	0.380615	0	12	5	FALSE	Quercetin	27.25	0	12	0	0.964623	FALSE	0	Quercetin	21726	0.391791	flavonoids
3.40994	0.00272001	0.29326	0	4	6	FALSE	Carthamone	14	0	4	0	0.94761	FALSE	0	Carthamone	1382	0.464286	flavonoids
3.43478	7.21467e-05	0.291139	0	2	6	FALSE	Syringin	25	0	2	0	0.94707	FALSE	0	Syringin	160	0.857143	others
2.87578	0.00123309	0.347732	0	7	5	FALSE	kaempferol-3-O-β-rutinoside	33.4286	0	7	0	0.959222	FALSE	0	kaempferol-3-O-β-rutinoside	3032	0.58961	flavonoid glycosides
2.60248	0.0180772	0.384248	0	12	5	FALSE	Kaempferol	26.4167	0	12	0	0.965163	FALSE	0	Kaempferol	37456	0.379353	flavonoids
2.67702	0.00346617	0.37355	0	8	5	FALSE	Luteolin 5-glucoside	34.5	0	8	0	0.963543	FALSE	0	Luteolin 5-glucoside	15748	0.5	flavonoid glycosides
2.62733	0.00666759	0.380615	0	12	5	FALSE	6-hydroxyapigenin	27.25	0	12	0	0.964623	FALSE	0	6-hydroxyapigenin	21726	0.391791	flavonoids
3.23602	0.00563825	0.309021	0	7	6	FALSE	Anhydrosafflor yellow B	10.5714	0	7	0	0.951391	FALSE	0	Anhydrosafflor yellow B	4830	0.308756
3.06211	0.00227878	0.326572	0	4	5	FALSE	NOS2	11.75	0	4	0	0.955171	FALSE	0	NOS2	2610	0.37069	gene-ca
2.67702	0.00346617	0.37355	0	8	5	FALSE	Kaempferol-3-O-D-galactoside	34.5	0	8	0	0.963543	FALSE	0	Kaempferol-3-O-D-galactoside	15748	0.5	flavonoid glycosides
2.75155	0.00172037	0.363431	0	8	5	FALSE	6-methoxykaempferol	35.375	0	8	0	0.961923	FALSE	0	6-methoxykaempferol	8544	0.563525	flavonoids
2.75155	0.00172037	0.363431	0	8	5	FALSE	Baicalin	35.375	0	8	0	0.961923	FALSE	0	Baicalin	8544	0.563525	flavonoid glycosides
2.67702	0.00346617	0.37355	0	8	5	FALSE	Kaempferol3-O-caffeoyl-sophoroside7-O-glucoside	34.5	0	8	0	0.963543	FALSE	0	Kaempferol3-O-caffeoyl-sophoroside7-O-glucoside	15748	0.5	flavonoid glycosides
2.62733	0.00666759	0.380615	0	12	5	FALSE	Luteolin	27.25	0	12	0	0.964623	FALSE	0	Luteolin	21726	0.391791	flavonoids
2.63975	0.0162241	0.378824	0	11	5	FALSE	Apigenin	27.0909	0	11	0	0.964353	FALSE	0	Apigenin	31360	0.401399	flavonoids
2.65217	0.0180384	0.377049	0	13	5	FALSE	9,11-Octadecadienoicacid,13-oxo-,(9Z,11E)-	10.8462	0	13	0	0.964083	FALSE	0	9,11-Octadecadienoicacid,13-oxo-,(9Z,11E)-	20408	0.156288	others
2.68944	0.0171683	0.371824	0	13	5	FALSE	PPP3R1	11.6154	0	13	0	0.963273	FALSE	0	PPP3R1	20678	0.216641	gene-immune
3.27329	0.000548266	0.305503	0	4	5	FALSE	CNR1	12.25	0	4	0	0.950581	FALSE	0	CNR1	836	0.592105	gene-immune
2.71429	0.0191052	0.368421	0	14	5	FALSE	INS	10.6429	0	14	0	0.962733	FALSE	0	INS	21234	0.200893	gene-apoptosis
2.68944	0.0171683	0.371824	0	13	5	FALSE	PPP3CA	11.6154	0	13	0	0.963273	FALSE	0	PPP3CA	20678	0.216641	gene-immune
3.03727	0.00291318	0.329243	0	6	5	FALSE	SLC8A1	13	0	6	0	0.955712	FALSE	0	SLC8A1	3516	0.4	gene-ca
2.80124	0.0109593	0.356984	0	10	5	FALSE	TLR4	12.2	0	10	0	0.960843	FALSE	0	TLR4	12874	0.248889	gene-immune
2.67702	0.00346617	0.37355	0	8	5	FALSE	Quercetin-3,7-O-β-D-glucopyranoside	34.5	0	8	0	0.963543	FALSE	0	Quercetin-3,7-O-β-D-glucopyranoside	15748	0.5	flavonoid glycosides
2.62733	0.0158351	0.380615	0	12	5	FALSE	Esculetin	25.5833	0	12	0	0.964623	FALSE	0	Esculetin	28582	0.378205	others
3.28571	0.00200244	0.304348	0	4	6	FALSE	Saffloquinoside A	14.25	0	4	0	0.950311	FALSE	0	Saffloquinoside A	2336	0.441667	flavonoid glycosides
3.17391	0.0241289	0.315068	0	12	6	FALSE	6-hydroxykaempferol-3,6,7-O-β-D-glucoside	4.91667	0	12	0	0.952741	FALSE	0	6-hydroxykaempferol-3,6,7-O-β-D-glucoside	14082	0.139881	flavonoid glycosides
3.02484	0.00548813	0.330595	0	6	5	FALSE	ADRB1	11.1667	0	6	0	0.955982	TRUE	0	ADRB1	5874	0.29902	gene-metabolism
3.02484	0.00548813	0.330595	0	6	5	FALSE	ADRB2	11.1667	0	6	0	0.955982	TRUE	0	ADRB2	5874	0.29902	gene-metabolism
3.12422	0.00222561	0.32008	0	4	6	FALSE	SELE	14.25	0	4	0	0.953821	FALSE	0	SELE	2790	0.401515	gene-immune
3.13665	0.00263995	0.318812	0	3	5	FALSE	HIF1A	10	0	3	0	0.953551	FALSE	0	HIF1A	2142	0.346154	gene-oxidative
3.26087	0.000558983	0.306667	0	2	6	FALSE	NPPB	13.5	0	2	0	0.950851	TRUE	0	NPPB	638	0.543478	gene-metabolism
3.04969	0.00478536	0.327902	0	6	6	FALSE	VCAM1	12	0	6	0	0.955442	FALSE	0	VCAM1	5386	0.297297	gene-immune
2.85093	0.00811941	0.350763	0	9	5	FALSE	VEGFA	10.8889	0	9	0	0.959762	FALSE	0	VEGFA	9196	0.23545	gene-apoptosis
3.50932	0.000381825	0.284956	0	2	6	FALSE	PDE4B	11.5	0	2	0	0.94545	TRUE	0	PDE4B	420	0.583333	gene-metabolism
3.50932	0.000381825	0.284956	0	2	6	FALSE	PDE4D	11.5	0	2	0	0.94545	FALSE	0	PDE4D	420	0.583333	gene-immune
2.63975	0.0214467	0.378824	0	14	5	FALSE	Hexacosanoic acid	10.2857	0	14	0	0.964353	FALSE	0	Hexacosanoic acid	22390	0.147392	others
3.24845	0.000414172	0.307839	0	3	6	FALSE	SCN5A	12.3333	0	3	0	0.951121	FALSE	0	SCN5A	586	0.566667	gene-apoptosis
2.75155	0.00172037	0.363431	0	8	5	FALSE	Kaempferol-3-O-β-D-xyloside	35.375	0	8	0	0.961923	FALSE	0	Kaempferol-3-O-β-D-xyloside	8544	0.563525	flavonoid glycosides
2.67702	0.00346617	0.37355	0	8	5	FALSE	Quercetin-7-O-β-D-glucoside	34.5	0	8	0	0.963543	FALSE	0	Quercetin-7-O-β-D-glucoside	15748	0.5	flavonoid glycosides
3.7205	0.000566815	0.268781	0	2	7	FALSE	Matairesinol-monoglucoside	9.5	0	2	0	0.940859	FALSE	0	Matairesinol-monoglucoside	414	0.53125	others
3.01242	0.0087981	0.331959	0	4	5	FALSE	Crocin	17.25	0	4	0	0.956252	FALSE	0	Crocin	5542	0.361111	flavonoid glycosides
3.03727	0.00425031	0.329243	0	7	6	FALSE	ICAM1	10.2857	0	7	0	0.955712	FALSE	0	ICAM1	4798	0.299539	gene-immune
2.63975	0.0214467	0.378824	0	14	5	FALSE	Myristic acid	10.2857	0	14	0	0.964353	FALSE	0	Myristic acid	22390	0.147392	others
2.81366	0.00226751	0.355408	0	7	5	FALSE	6-hydroxyapigenin-3,6-2-O-β-D-Glucoside	32.8571	0	7	0	0.960573	FALSE	0	6-hydroxyapigenin-3,6-2-O-β-D-Glucoside	11412	0.549261	flavonoid glycosides
2.36646	0.0683369	0.422572	0	22	5	FALSE	Lipid and atherosclerosis	14.2727	0	22	0	0.970294	TRUE	0	Lipid and atherosclerosis	70544	0.174641	metabolism
2.44099	0.0461797	0.409669	0	13	5	FALSE	HIF-1 signaling pathway	15.3846	0	13	0	0.968674	FALSE	0	HIF-1 signaling pathway	33940	0.184418	oxidative stress
2.46584	0.0587078	0.405542	0	15	5	FALSE	cGMP-PKG signaling pathway	12.3333	0	15	0	0.968134	TRUE	0	cGMP-PKG signaling pathway	43956	0.151111	metabolism
2.63975	0.0162985	0.378824	0	12	5	FALSE	AGE-RAGE signaling pathway in diabetic complications	16.3333	0	12	0	0.964353	TRUE	0	AGE-RAGE signaling pathway in diabetic complications	20802	0.235897	metabolism
2.7764	0.00939093	0.360179	0	11	5	FALSE	TNF signaling pathway	14.2727	0	11	0	0.961383	FALSE	0	TNF signaling pathway	12530	0.241322	immune inflammation
2.65217	0.0114115	0.377049	0	10	5	FALSE	NF-kappa B signaling pathway	16	0	10	0	0.964083	FALSE	0	NF-kappa B signaling pathway	17088	0.220588	immune inflammation
2.61491	0.03307	0.382423	0	13	4	FALSE	Calcium signaling pathway	11	0	13	0	0.964893	FALSE	0	Calcium signaling pathway	26460	0.15873	calcium overload
2.6646	0.00423501	0.375291	0	7	5	FALSE	VEGF signaling pathway	22.1429	0	7	0	0.963813	FALSE	0	VEGF signaling pathway	7434	0.315565	calcium overload
2.98758	0.00428766	0.334719	0	8	5	FALSE	IL-17 signaling pathway	13.75	0	8	0	0.956792	FALSE	0	IL-17 signaling pathway	5448	0.303571	immune inflammation
3.28571	0.0108974	0.304348	0	7	5	FALSE	Renin secretion	7.14286	0	7	0	0.950311	FALSE	0	Renin secretion	10500	0.292517	immune inflammation
2.47826	0.0191892	0.403509	0	13	4	FALSE	MAPK signaling pathway	19.2308	0	13	0	0.967864	FALSE	0	MAPK signaling pathway	31026	0.246362	immune inflammation
2.85093	0.0138914	0.350763	0	6	6	FALSE	Type II diabetes mellitus	14.8333	0	6	0	0.959762	TRUE	0	Type II diabetes mellitus	15696	0.24269	metabolism
2.63975	0.0135156	0.378824	0	9	6	FALSE	Apoptosis	18.1111	0	9	0	0.964353	FALSE	0	Apoptosis	14992	0.251634	apoptosis
2.71429	0.0361136	0.368421	0	11	5	FALSE	cAMP signaling pathway	11.1818	0	11	0	0.962733	TRUE	0	cAMP signaling pathway	35248	0.172573	metabolism
2.91304	0.0136409	0.343284	0	10	5	FALSE	NOD-like receptor signaling pathway	11.7	0	10	0	0.958412	FALSE	0	NOD-like receptor signaling pathway	10920	0.243182	immune inflammation
2.54037	0.0259598	0.393643	0	9	5	FALSE	Adrenergic signaling in cardiomyocytes	19.8889	0	9	0	0.966514	FALSE	0	Adrenergic signaling in cardiomyocytes	29326	0.251852	apoptosis
2.51553	0.0286677	0.397531	0	14	5	FALSE	Alzheimer disease	17.7143	0	14	0	0.967054	TRUE	0	Alzheimer disease	37722	0.232143	metabolism
2.65217	0.00621876	0.377049	0	8	5	FALSE	Natural killer cell mediated cytotoxicity	19.125	0	8	0	0.964083	FALSE	0	Natural killer cell mediated cytotoxicity	10416	0.270522	immune inflammation
3.02484	0.0075212	0.330595	0	6	5	FALSE	Arachidonic acid metabolism	10	0	6	0	0.955982	TRUE	0	Arachidonic acid metabolism	4326	0.214286	metabolism
2.87578	0.00281136	0.347732	0	7	5	FALSE	Toll-like receptor signaling pathway	18.5714	0	7	0	0.959222	FALSE	0	Toll-like receptor signaling pathway	5232	0.344538	immune inflammation
2.51553	0.0172984	0.397531	0	12	5	FALSE	PI3K-Akt signaling pathway	18.5833	0	12	0	0.967054	FALSE	0	PI3K-Akt signaling pathway	24198	0.240868	immune inflammation
2.86335	0.00810979	0.349241	0	7	5	FALSE	FoxO signaling pathway	15.2857	0	7	0	0.959492	FALSE	0	FoxO signaling pathway	8268	0.285714	apoptosis
4.09317	0.00844239	0.24431	0	5	6	FALSE	Glutathione metabolism	3.4	0	5	0	0.932757	TRUE	0	Glutathione metabolism	11980	0.4	metabolism
2.86335	0.0021699	0.349241	0	6	5	FALSE	T cell receptor signaling pathway	20	0	6	0	0.959492	FALSE	0	T cell receptor signaling pathway	4164	0.365385	immune inflammation
2.73913	0.00350615	0.365079	0	5	5	FALSE	Fc epsilon RI signaling pathway	26.8	0	5	0	0.962193	FALSE	0	Fc epsilon RI signaling pathway	5062	0.403125	immune inflammation
3.13665	0.00400652	0.318812	0	5	6	FALSE	Mitophagy - animal	18.6	0	5	0	0.953551	FALSE	0	Mitophagy - animal	3394	0.4	apoptosis
2.63975	0.0101293	0.378824	0	8	5	FALSE	Rap1 signaling pathway	22.75	0	8	0	0.964353	FALSE	0	Rap1 signaling pathway	14028	0.324627	immune inflammation
3.01242	0.00684675	0.331959	0	6	6	FALSE	AMPK signaling pathway	12.6667	0	6	0	0.956252	TRUE	0	AMPK signaling pathway	6520	0.271318	metabolism
2.92547	0.00138848	0.341826	0	5	5	FALSE	B cell receptor signaling pathway	20.2	0	5	0	0.958142	FALSE	0	B cell receptor signaling pathway	2558	0.4	immune inflammation
2.61491	0.00813041	0.382423	0	8	4	FALSE	Ras signaling pathway	20.125	0	8	0	0.964893	FALSE	0	Ras signaling pathway	12558	0.28125	apoptosis
2.62733	0.023357	0.380615	0	7	5	FALSE	Neutrophil extracellular trap formation	23.5714	0	7	0	0.964623	FALSE	0	Neutrophil extracellular trap formation	17524	0.322449	immune inflammation
2.75155	0.0129188	0.363431	0	5	5	FALSE	Inflammatory mediator regulation of TRP channels	15	0	5	0	0.961923	FALSE	0	Inflammatory mediator regulation of TRP channels	9586	0.222222	immune inflammation
2.68944	0.00421879	0.371824	0	6	5	FALSE	mTOR signaling pathway	24.6667	0	6	0	0.963273	FALSE	0	mTOR signaling pathway	6524	0.353234	immune inflammation
2.91304	0.00290002	0.343284	0	5	5	FALSE	Leukocyte transendothelial migration	23	0	5	0	0.958412	FALSE	0	Leukocyte transendothelial migration	4644	0.407407	immune inflammation
