# Supplementary material for: Mechanism Repositioning Based on Integrative Pharmacology: Anti-Inflammatory Effect of Safflower in Myocardial Ischemia–Reperfusion Injury
Source: Int J Mol Sci. 2023 Mar 10;24(6):5313. doi: 10.3390/ijms24065313 (PMC10048972; doi:10.3390/ijms24065313)
Supplement: Supplementary file 1 [file ijms-24-05313-s001.zip › Supplementary file S7.xlsx]

## Sheet: KEGG
Term	Count	%	PValue	Genes	List Total	Pop Hits	Pop Total	Fold Enrichment	Bonferroni	Benjamini	FDR
hsa04064:NF-kappa B signaling pathway	9	28.125	3.3401e-09	NFKBIA, CSNK2A1, IL1B, CSNK2B, PTGS2, TNF, TLR4, BCL2L1, ICAM1	32	104	8142	22.0186	7.54863e-07	7.54863e-08	3.2065e-08
hsa04066:HIF-1 signaling pathway	9	28.125	4.86438e-09	IL6, EGF, MAPK1, AKT1, PRKCA, TLR4, HK1, INS, VEGFA	32	109	8142	21.0086	1.09935e-06	9.45914e-08	4.01804e-08
hsa04010:MAPK signaling pathway	12	37.5	5.02255e-09	PPP3CA, PPP3R1, EGF, IL1B, CASP3, MAPK1, AKT1, PRKCA, HSPA2, TNF, INS, VEGFA	32	294	8142	10.3852	1.1351e-06	9.45914e-08	4.01804e-08
hsa04668:TNF signaling pathway	9	28.125	6.04207e-09	NFKBIA, IL6, IL1B, CASP3, MAPK1, AKT1, PTGS2, TNF, ICAM1	32	112	8142	20.4459	1.36551e-06	9.75362e-08	4.14313e-08
hsa04151:PI3K-Akt signaling pathway	10	31.25	4.32164e-06	IL6, EGF, MAPK1, AKT1, PRKCA, TLR4, PIK3CG, BCL2L1, INS, VEGFA	32	354	8142	7.1875	0.000976216	2.87262e-05	1.22023e-05
hsa04657:IL-17 signaling pathway	8	25	4.57612e-08	NFKBIA, IL6, IL1B, CASP3, LCN2, MAPK1, PTGS2, TNF	32	94	8142	21.6543	1.0342e-05	6.46376e-07	2.74567e-07
hsa04370:VEGF signaling pathway	7	21.875	7.1412e-08	PPP3CA, PPP3R1, MAPK1, AKT1, PRKCA, PTGS2, VEGFA	32	59	8142	30.1875	1.6139e-05	8.96617e-07	3.80864e-07
hsa05010:Alzheimer disease	12	37.5	8.03697e-08	PPP3CA, IL6, PPP3R1, CSNK2A1, IL1B, CASP3, CSNK2B, MAPK1, AKT1, PTGS2, TNF, INS	32	384	8142	7.95117	1.81634e-05	9.55976e-07	4.06078e-07
hsa04650:Natural killer cell mediated cytotoxicity	8	25	3.47301e-07	PPP3CA, PPP3R1, CASP3, PTK2B, MAPK1, PRKCA, TNF, ICAM1	32	126	8142	16.1548	7.8487e-05	3.41261e-06	1.4496e-06
hsa01521:EGFR tyrosine kinase inhibitor resistance	7	21.875	4.1784e-07	IL6, EGF, MAPK1, AKT1, PRKCA, BCL2L1, VEGFA	32	79	8142	22.5451	9.44274e-05	3.77727e-06	1.60451e-06
hsa05166:Human T-cell leukemia virus 1 infection	9	28.125	1.23658e-06	NFKBIA, PPP3CA, IL6, PPP3R1, MAPK1, AKT1, TNF, BCL2L1, ICAM1	32	222	8142	10.315	0.000279428	9.63678e-06	4.0935e-06
hsa04620:Toll-like receptor signaling pathway	7	21.875	2.13481e-06	NFKBIA, IL6, IL1B, MAPK1, AKT1, TNF, TLR4	32	104	8142	17.1256	0.000482352	1.50771e-05	6.40444e-06
hsa04210:Apoptosis	7	21.875	1.01565e-05	NFKBIA, CASP3, MAPK1, AKT1, TNF, ACTB, BCL2L1	32	136	8142	13.096	0.00229276	5.87813e-05	2.4969e-05
hsa05200:Pathways in cancer	11	34.375	1.62587e-05	NFKBIA, IL6, EGF, CASP3, MAPK1, AKT1, PRKCA, PPARG, PTGS2, BCL2L1, VEGFA	32	531	8142	5.27083	0.00366775	8.87344e-05	3.76925e-05
hsa04014:Ras signaling pathway	8	25	2.04248e-05	EGF, PLA2G2A, MAPK1, AKT1, PRKCA, BCL2L1, INS, VEGFA	32	232	8142	8.77371	0.00460542	0.000106238	4.51275e-05
hsa04921:Oxytocin signaling pathway	7	21.875	2.06834e-05	PPP3CA, PPP3R1, MAPK1, PRKCA, PTGS2, ACTB, PIK3CG	32	154	8142	11.5653	0.0046636	0.000106238	4.51275e-05
hsa05323:Rheumatoid arthritis	6	18.75	2.34436e-05	IL6, IL1B, TNF, TLR4, ICAM1, VEGFA	32	93	8142	16.4153	0.00528429	0.000115179	4.89257e-05
hsa04022:cGMP-PKG signaling pathway	7	21.875	3.27464e-05	PPP3CA, PPP3R1, MAPK1, AKT1, ATP1A1, PIK3CG, INS	32	167	8142	10.665	0.0073735	0.000157462	6.68863e-05
hsa04660:T cell receptor signaling pathway	6	18.75	4.02812e-05	NFKBIA, PPP3CA, PPP3R1, MAPK1, AKT1, TNF	32	104	8142	14.6791	0.00906242	0.000182071	7.73399e-05
hsa04659:Th17 cell differentiation	6	18.75	4.83061e-05	NFKBIA, PPP3CA, IL6, PPP3R1, IL1B, MAPK1	32	108	8142	14.1354	0.0108581	0.000209946	8.91806e-05
hsa04621:NOD-like receptor signaling pathway	7	21.875	5.64703e-05	NFKBIA, IL6, IL1B, MAPK1, TNF, TLR4, BCL2L1	32	184	8142	9.67969	0.0126816	0.000240798	0.000102286
hsa04015:Rap1 signaling pathway	7	21.875	0.000117663	EGF, MAPK1, AKT1, PRKCA, ACTB, INS, VEGFA	32	210	8142	8.48125	0.0262429	0.000483487	0.000205375
hsa04662:B cell receptor signaling pathway	5	15.625	0.000244482	NFKBIA, PPP3CA, PPP3R1, MAPK1, AKT1	32	82	8142	15.5145	0.0537606	0.000936491	0.000397801
hsa04930:Type II diabetes mellitus	4	12.5	0.000679127	MAPK1, TNF, HK1, INS	32	46	8142	22.125	0.142329	0.00243623	0.00103486
hsa04611:Platelet activation	5	15.625	0.00117298	MAPK1, AKT1, ACTB, PIK3CG, PTGS1	32	124	8142	10.2596	0.232985	0.00389843	0.00165597
hsa04923:Regulation of lipolysis in adipocytes	4	12.5	0.00120863	AKT1, PTGS2, INS, PTGS1	32	56	8142	18.1741	0.239148	0.00395871	0.00168158
hsa04068:FoxO signaling pathway	5	15.625	0.00143803	IL6, EGF, MAPK1, AKT1, INS	32	131	8142	9.71135	0.277638	0.00451381	0.00191737
hsa00590:Arachidonic acid metabolism	4	12.5	0.00154916	CYP2C9, PLA2G2A, PTGS2, PTGS1	32	61	8142	16.6844	0.295581	0.00479604	0.00203726
hsa05321:Inflammatory bowel disease	4	12.5	0.00186093	IL6, IL1B, TNF, TLR4	32	65	8142	15.6577	0.343586	0.00568339	0.00241418
hsa04020:Calcium signaling pathway	6	18.75	0.0019367	PPP3CA, PPP3R1, EGF, PTK2B, PRKCA, VEGFA	32	240	8142	6.36094	0.354751	0.00583592	0.00247898
hsa04664:Fc epsilon RI signaling pathway	4	12.5	0.00211873	MAPK1, AKT1, PRKCA, TNF	32	68	8142	14.9669	0.380809	0.00621861	0.00264153
hsa04920:Adipocytokine signaling pathway	4	12.5	0.00220935	NFKBIA, AKT1, PPARA, TNF	32	69	8142	14.75	0.393388	0.00640145	0.0027192
hsa04261:Adrenergic signaling in cardiomyocytes	5	15.625	0.00236443	MAPK1, AKT1, PRKCA, ATP1A1, PIK3CG	32	150	8142	8.48125	0.414327	0.00676406	0.00287323
hsa04150:mTOR signaling pathway	5	15.625	0.00272665	MAPK1, AKT1, PRKCA, TNF, INS	32	156	8142	8.15505	0.460474	0.00733598	0.00311617
hsa04310:Wnt signaling pathway	5	15.625	0.00348698	PPP3CA, PPP3R1, CSNK2A1, CSNK2B, PRKCA	32	167	8142	7.61789	0.545899	0.00905814	0.00384771
hsa04012:ErbB signaling pathway	4	12.5	0.00399726	EGF, MAPK1, AKT1, PRKCA	32	85	8142	11.9735	0.595535	0.0101503	0.00431165
hsa04613:Neutrophil extracellular trap formation	5	15.625	0.00552137	MAPK1, AKT1, PRKCA, TLR4, ACTB	32	190	8142	6.69572	0.713864	0.0135634	0.00576143
hsa04062:Chemokine signaling pathway	5	15.625	0.00572903	NFKBIA, PTK2B, MAPK1, AKT1, PIK3CG	32	192	8142	6.62598	0.727055	0.0137741	0.00585093
hsa05231:Choline metabolism in cancer	4	12.5	0.00595352	EGF, MAPK1, AKT1, PRKCA	32	98	8142	10.3852	0.740634	0.0141631	0.00601619
hsa04922:Glucagon signaling pathway	4	12.5	0.00759221	PPP3CA, PPP3R1, AKT1, PPARA	32	107	8142	9.51168	0.82136	0.0178733	0.00759221
hsa04725:Cholinergic synapse	4	12.5	0.00881934	MAPK1, AKT1, PRKCA, PIK3CG	32	113	8142	9.00664	0.864937	0.0205482	0.00881934
hsa04724:Glutamatergic synapse	4	12.5	0.00903455	PPP3CA, PPP3R1, MAPK1, PRKCA	32	114	8142	8.92763	0.871405	0.0206243	0.00903455
hsa04670:Leukocyte transendothelial migration	4	12.5	0.00903455	PTK2B, PRKCA, ACTB, ICAM1	32	114	8142	8.92763	0.871405	0.0206243	0.00903455
hsa04024:cAMP signaling pathway	5	15.625	0.00935201	NFKBIA, MAPK1, AKT1, ATP1A1, PPARA	32	221	8142	5.7565	0.880388	0.0211355	0.00935201
hsa05208:Chemical carcinogenesis - reactive oxygen species	5	15.625	0.00964636	NFKBIA, EGF, MAPK1, AKT1, VEGFA	32	223	8142	5.70488	0.888157	0.0215849	0.00964636
hsa04940:Type I diabetes mellitus	3	9.375	0.0114973	IL1B, TNF, INS	32	43	8142	17.7515	0.926719	0.0242841	0.0114973
hsa04973:Carbohydrate digestion and absorption	3	9.375	0.0136346	AKT1, ATP1A1, HK1	32	47	8142	16.2407	0.955068	0.0282698	0.0136346
hsa05416:Viral myocarditis	3	9.375	0.0216525	CASP3, ACTB, ICAM1	32	60	8142	12.7219	0.992897	0.0433051	0.0216525
hsa04630:JAK-STAT signaling pathway	4	12.5	0.023117	IL6, EGF, AKT1, BCL2L1	32	162	8142	6.28241	0.994937	0.0454299	0.023117
hsa04623:Cytosolic DNA-sensing pathway	3	9.375	0.0237235	NFKBIA, IL6, IL1B	32	63	8142	12.1161	0.9956	0.0462199	0.0237235
hsa04929:GnRH secretion	3	9.375	0.0244314	MAPK1, AKT1, PRKCA	32	64	8142	11.9268	0.996265	0.0471922	0.0244314
hsa05211:Renal cell carcinoma	3	9.375	0.0280991	MAPK1, AKT1, VEGFA	32	69	8142	11.0625	0.998406	0.0533647	0.0280991
hsa05206:MicroRNAs in cancer	5	15.625	0.028846	CASP3, MAPK1, PRKCA, PTGS2, VEGFA	32	310	8142	4.10383	0.99866	0.0534579	0.028846
hsa04917:Prolactin signaling pathway	3	9.375	0.0288578	MAPK1, AKT1, INS	32	70	8142	10.9045	0.998664	0.0534579	0.0288578
hsa04137:Mitophagy - animal	3	9.375	0.0303999	CSNK2A1, CSNK2B, BCL2L1	32	72	8142	10.6016	0.999067	0.0554063	0.0303999
hsa04912:GnRH signaling pathway	3	9.375	0.048444	PTK2B, MAPK1, PRKCA	32	93	8142	8.20766	0.999987	0.0829419	0.048444
