# Supplementary material for: Mechanism Repositioning Based on Integrative Pharmacology: Anti-Inflammatory Effect of Safflower in Myocardial Ischemia–Reperfusion Injury
Source: Int J Mol Sci. 2023 Mar 10;24(6):5313. doi: 10.3390/ijms24065313 (PMC10048972; doi:10.3390/ijms24065313)
Supplement: Supplementary file 1 [file ijms-24-05313-s001.zip › Supplementary file S8.xlsx]

## Sheet: literature
NO.	Componentname	Whether clinical studies are included	whether animal study are included	whether several components in combination or Delivery of preparation	Literature mining
35	Luteolin	0	23		23
28	Quercetin	0	17	1	17
1	Hydroxysafflor yellow A	0	6	1	7
39	Baicalin	0	9		9
57	Naringenin	0	7		7
32	Apigenin	0	6		5
17	Rutin	0	4		5
59	Crocin	0	3	2	5
14	Kaempferol	0	5		5
67	Vanillic acid	0	3	1	4
55	Scutellarin	0	4		4
69	Ferulic acid	0	2		2
49	Myricetin	0	2		2
25	Eriodictyol	0	2		2
24	Safflower yellow B	0	0		0
52	Quercetin-7-O-β-D-glucoside	0	0		0
33	Safflower yellow A	0	0		0
5	Carthamin	0	0		0
22	D-Phenylalanine	0	0		0
29	Chlorogenic acid	0	0		0
73	Esculetin	0	0		0
2	Anhydrosafflor yellow B	0	0		0
3	N1,N5,N10-(Z)-tri-p-cou-maroylspermidine	0	0		0
4	5,6,7,4'-tetrahydroxyisoflavone-6,7-di-O-β-D-glucopyranosid	0	0		0
6	6-hydroxyapigenin-3,6-2-O-β-D-Glucoside	0	0		0
7	6-hydroxykaempferol-7-O-glucoside	0	0		0
8	6-Hydroxykaempferol 3-Rutinoside-6-glucoside	0	0		0
9	6-hydroxykaempferol 3,6-diglucoside	0	0		0
10	Kaempferol-3-O-sophoroside	0	0		0
11	6-Hydroxykaempferol	0	0		0
12	kaempferol-3-O-β-rutinoside	0	0		0
13	6-Hydroxykaempferol-3,6,7-triglucoside	0	0		0
15	Kaempferol3-O-caffeoyl-sophoroside7-O-glucoside	0	0		0
16	6-hydroxykaempferol-3-O-β-D-glucoside	0	0		0
18	6-hydroxyapigenin-6-O-β-D-glucoside-7-O-β-D-glucuronide	0	0		0
19	Saffloquinoside C	0	0		0
20	Quercetin-3-O-β-D-glucoside	0	0		0
21	6-methoxykaempferol	0	0		0
23	6-hydroxyapigenin	0	0		0
26	Roseoside	0	0		0
27	Luteolin 5-glucoside	0	0		0
30	(2S)-4',5-dihydroxyl-6,7-di-O-β-D-giucopyanosyl flavanone	0	0		0
31	Kaempferol-3-O-β-D-xyloside	0	0		0
34	Quercetin-3,7-O-β-D-glucopyranoside	0	0		0
36	Kaempferol 3-O-β-D-allopyranoside	0	0		0
38	Cartormin	0	0		0
40	Scopoletin	0	0		0
41	6-hydroxykaempferol-6,7-O-β-D-glucoside	0	0		0
42	Carthamone	0	0		0
43	Syringin	0	0		0
44	Saffloquinoside A	0	0		0
45	6-hydroxykaempferol-3,6-O-β-D-diglucoside	0	0		0
46	N,N'-[2,2'-(5,5-dihydroxy-4,4'-bi-1H-indol-3,3'-yl)diethyl]-diferulamide	0	0		0
47	Tinctormine	0	0		0
48	Saffomin C	0	0		0
50	Yellow pigment A	0	0		0
51	9,11-Octadecadienoicacid,13-oxo-,(9Z,11E)-	0	0		0
53	Palmitic acid	0	0		0
54	Lirioresion A	0	0		0
56	Saffloquinoside A	0	0		0
58	Hexacosanoic acid	0	0		0
60	6-hydroxykaempferol-3,6,7-O-β-D-glucoside	0	0		0
61	Saffloquinoside B	0	0		0
62	Myristic acid	0	0		0
63	Cartorimine	0	0		0
64	Dihydrochalcone	0	0		0
65	Kaempferol-3-O-D-galactoside	0	0		0
66	Matairesinol-monoglucoside	0	0		0
68	Saffloquinoside E	0	0		0
70	N-ferruloyltryptamine	0	0		0
71	N-(m-coumaroyl) tryptamine	0	0		0
72	1-(O-2,4,6-trimethoxyphenyl)-6-(O-galloyl)-β-D-glucopyranoside	0	0		0
74	Tracheloside	0	0		0
75	Flavanonol	0	0		0
76	Serotobenine	0	0		0
77	N-[2-(5-Hydroxy-1H-indol-3-yl) ethyl]-p-coumaramide	0	0		0
78	Saffloquinoside D	0	0		0
79	6-(Aminomethyl)-3-methyl-flavone hydrochloride	0	0		0

## Sheet: Sheet1
NO.	Componentname	Literature mining
28	Quercetin	17
35	Luteolin	23
32	Apigenin	6
17	Rutin	4
1	Hydroxysafflor yellow A	8
14	Kaempferol	5
39	Baicalin	9
69	Ferulic acid	10
57	Naringenin	8
59	Crocin	8
67	Vanillic acid	6
55	Scutellarin	5
24	Safflower yellow B	4
52	Quercetin-7-O-β-D-glucoside	3
25	Eriodictyol	2
33	Safflower yellow A	2
49	Myricetin	2
5	Carthamin	1
22	D-Phenylalanine	1
29	Chlorogenic acid	1
37	Chlorogenic acid	1
73	Esculetin	1
2	Anhydrosafflor yellow B	0
3	N1,N5,N10-(Z)-tri-p-cou-maroylspermidine	0
4	5,6,7,4'-tetrahydroxyisoflavone-6,7-di-O-β-D-glucopyranosid	0
6	6-hydroxyapigenin-3,6-2-O-β-D-Glucoside	0
7	6-hydroxykaempferol-7-O-glucoside	0
8	6-Hydroxykaempferol 3-Rutinoside-6-glucoside	0
9	6-hydroxykaempferol 3,6-diglucoside	0
10	Kaempferol-3-O-sophoroside	0
11	6-Hydroxykaempferol	0
12	kaempferol-3-O-β-rutinoside	0
13	6-Hydroxykaempferol-3,6,7-triglucoside	0
15	Kaempferol3-O-caffeoyl-sophoroside7-O-glucoside	0
16	6-hydroxykaempferol-3-O-β-D-glucoside	0
18	6-hydroxyapigenin-6-O-β-D-glucoside-7-O-β-D-glucuronide	0
19	Saffloquinoside C	0
20	Quercetin-3-O-β-D-glucoside	0
21	6-methoxykaempferol	0
23	6-hydroxyapigenin	0
26	Roseoside	0
27	Luteolin 5-glucoside	0
30	(2S)-4',5-dihydroxyl-6,7-di-O-β-D-giucopyanosyl flavanone	0
31	Kaempferol-3-O-β-D-xyloside	0
34	Quercetin-3,7-O-β-D-glucopyranoside	0
36	Kaempferol 3-O-β-D-allopyranoside	0
38	Cartormin	0
40	Scopoletin	0
41	6-hydroxykaempferol-6,7-O-β-D-glucoside	0
42	Carthamone	0
43	Syringin	0
44	Saffloquinoside A	0
45	6-hydroxykaempferol-3,6-O-β-D-diglucoside	0
46	N,N'-[2,2'-(5,5-dihydroxy-4,4'-bi-1H-indol-3,3'-yl)diethyl]-diferulamide	0
47	Tinctormine	0
48	Saffomin C	0
50	Yellow pigment A	0
51	9,11-Octadecadienoicacid,13-oxo-,(9Z,11E)-	0
53	Palmitic acid	0
54	Lirioresion A	0
56	Saffloquinoside A	0
58	Hexacosanoic acid	0
60	6-hydroxykaempferol-3,6,7-O-β-D-glucoside	0
61	Saffloquinoside B	0
62	Myristic acid	0
63	Cartorimine	0
64	Dihydrochalcone	0
65	Kaempferol-3-O-D-galactoside	0
66	Matairesinol-monoglucoside	0
68	Saffloquinoside E	0
70	N-ferruloyltryptamine	0
71	N-(m-coumaroyl) tryptamine	0
72	1-(O-2,4,6-trimethoxyphenyl)-6-(O-galloyl)-β-D-glucopyranoside	0
74	Tracheloside	0
75	Flavanonol	0
76	Serotobenine	0
77	N-[2-(5-Hydroxy-1H-indol-3-yl) ethyl]-p-coumaramide	0
78	Saffloquinoside D	0
79	6-(Aminomethyl)-3-methyl-flavone hydrochloride	0
