# Supplementary material for: Mechanism Repositioning Based on Integrative Pharmacology: Anti-Inflammatory Effect of Safflower in Myocardial Ischemia–Reperfusion Injury
Source: Int J Mol Sci. 2023 Mar 10;24(6):5313. doi: 10.3390/ijms24065313 (PMC10048972; doi:10.3390/ijms24065313)
Supplement: Supplementary file 1 [file ijms-24-05313-s001.zip › Supplementary file S9.xlsx]

## Sheet: Sheet1
whole targets of disease	Target of components		venn
IL10	PRKAA1		PRKAA2
MMP9	PRKAA2		HSPA5
HMOX1	PRKAB1		TP53
SLC9A1	PRKAB2		EDNRA
CYBB	PRKAG1		ESR1
CAT	PRKAG2		GSTP1
FOS	PRKAG3		MIF
KDR	HSPA5		ABCC5
MAPK8	ACACB		NFKBIA
SELE	AKR1C1		LCN2
EDN1	AR		PPARG
IL6	CBR1		PTGS1
CASP3	TP53		PTGS2
TLR4	CTRB1		RXRG
TLR2	EDNRA		ALB
ALOX5	ESR1		HTR2A
CXCL2	ESR2		KCNJ11
XDH	GSTP1		KCNJ8
SULT1E1	PLA2G2E		ADA
EGR1	IKBKB		ACE
SOD2	GLO1		ACE2
CXCL1	MIF		CALR
MPO	ABCC5		F10
PTEN	NFKBIA		DRD2
NOS2	LCN2		OPRD1
CDKN1A	NFKB2		OPRK1
PTGS2	NFKB1		OPRM1
PPARA	PPARG		MPO
ADORA2A	PLA2G1B		PLA2G2A
CCL2	PTGS1		CASP3
PLAU	PTGS2		CFTR
PLAT	RXRA		LPL
RELA	RXRB		PRKCA
BCL2	RXRG		PRKCD
SOD1	RARA		ATP1A1
PPARG	RARB		SLCO1B3
NOS3	RARG		TNF
HBEGF	RBP1		ALDH2
THY1	RPS6KA3		SERPINA1
PLA2G2A	ALB		ABO
GPT	SHBG		TRPV1
HGF	VDR		ACTB
GAST	HTR1A		CYP19A1
TNF	HTR1B		CSNK2A1
GJB1	HTR1D		CSNK2B
TERT	HTR2A		COMT
THBS1	HTR2B		LGALS2
MAPK9	HTR2C		LGALS3
EFNB2	RPL37		PYGM
GPX1	KCNJ1		HSPA2
HSPA1A	KCNJ10		HK1
STAT3	KCNJ11		MBL2
MYD88	KCNJ12		MB
CCL3	KCNJ14		PIK3CG
JUN	KCNJ15		BCAT2
ITGA5	KCNJ8		CTSB
INPP5D	ASMT		CBS
SLPI	ADA		GCLC
IL12A	ADRA2A		GCLM
CXCL8	ADRA2B		GATM
IL6ST	ADRA2C		EGF
IL1B	ACE		F2
GHRL	ACE2		CASP1
IL1A	BACE1		SLC6A4
ID3	CALM1		PPARA
SIRT7	CALR		PTK2B
ICAM1	F10		AKT1
HSPB1	DRD2		SI
HSPA8	DRD3		CYP2C9
MIR148B	DAPK1		GSTA1
FGF7	OPRD1		GSR
WNT3A	XIAP		POLB
IRAK3	EPX		BCL2L1
TICAM1	EZH2		EDNRB
CHAT	OPRK1		EGLN1
ETS1	MTNR1A		EGLN3
PTGS1	MTNR1B		ALOX5
AKT1S1	MAP3K9		CYP2E1
VIM	OPRM1		CYP3A5
VEGFD	MPO		MAPK1
CASP8	RORB		IL1B
SOCS1	PLA2G2A		IL6
EGF	NQO2		HSD11B2
ADORA2B	SPR		NOS2
EFNA5	TUBA4A		PPP3R1
CD36	TUBB		CNR1
FGF2	WEE1		INS
EIF2A	ADCY2		S100B
AGT	ADCY5		PPP3CA
HIF1A	CASP3		SLC8A1
AOC3	HSD11B1		TLR4
ADM	CFTR		ADRB1
CAV1	GABRB3		ADRB2
TXN	GLRA3		SELE
CXCL12	GNAS		GJA1
CCNB1	LPL		HIF1A
SLC2A1	METAP1		NPPB
SI	METAP2		VCAM1
CXCL6	PRKCA		VEGFA
SFTPC	PRKCD		PDE4B
NOD2	PPP1CC		BCHE
CX3CL1	ATP1A1		SCN11A
SELP	ATP1A2		SCN5A
SELL	ATP1A3		SCN9A
CCNG1	SLCO1B3		CD44
SOCS3	TNF		ICAM1
BID	ATP6V1A		VCAN
ADIPOQ	ACTA1
CCL11	ALDH2
CD40LG	AKR1C3
BAD	SERPINA1
PTAFR	AHR
CD44	AURKB
CD59	CHD1
CYSLTR2	ATOX1
SLK	TOP2A
KEAP1	TOP2B
PRSS1	DHRS4L2
CDC42	FTL
BAG1	HBA1
TP53	HBB
PTK2	ABO
CCL5	LYZ
ABCG2	NOLC1
EIF2AK3	SLC5A2
S100B	TAS1R2
BDNF	TRPV1
BAG3	RTCB
CCND1	HIBCH
PTGES	NUDT9
CD40	ATP5A1
BAX	ATP5B
SLC2A3	ATP5C1
C3	ACTB
VCAM1	BAMF_RS28815
TMBIM6	AMY1A
VEGFC	AMY2B
ZNF354A	CYP19A1
TBXAS1	CEBPB
BSG	KCNMA1
XRCC1	CA1
STC1	CA12
SLC30A4	CA14
TFAM	CA2
TGFBR2	CA3
C3AR1	CA4
TNFRSF1A	CA5A
TRPC6	CA5B
C5	CA6
C5AR1	CA7
TLR3	CA9
TJP1	CSNK2A1
TIMP3	CSNK2B
TXNRD1	COMT
STAT6	CDK6
STAT5B	CYP1B1
BTG2	CYP2B6
SLC34A1	DNMT1
STC2	DHFRL1
CCNE1	MAN1B1
SLC8A3	EIF3F
SLC8A1	LGALS2
SLC8A2	LGALS3
PDE5A	LGALS7
BMP6	GCK
BECN1	GNPDA1
BMPR2	PYGL
CASP9	PYGM
STAT5A	GLTP
MANF	GLT6D1
STAT2	HSPA2
FOSL1	HSP90AA1
CAST	HK1
STAT1	IFNB1
CASP1	KANSL3
SRC	KRTAP5-2
CASP6	KRTAP5-3
SLC6A11	LCTL
GRIN2A	LCT
SCFD1	TM0024
MAPK8IP3	MBL2
ADGRL1	MTTP
ALDOA	MB
FGF1	NQO1
PTK2B	NCAN
F2	NR1I2
ALB	stx2eB
ERCC1	AMY2A
EP300	PIK3CG
ENO2	S100P
AIF1	PRKCB
ADGRL3	SFTPD
FOSL2	CRYZ
CD2AP	RUVBL2
GRIK5	SMARCA5
GRIK2	STK17B
GRIA1	PIM1
CXCR3	SIGLEC1
ANG	SF3B3
SLCO1B3	SQLE
GNAI3	SOAT1
GNAI2	SOAT2
GLUD1	TYR
TXN2	HCK
G6PD	JAK1
ALOX12	SYK
EPHA2	UGT3A1
EIF2S1	UBA1
EEF2	VKORC1
PARP1	PRKACA
CLDN4	SGR_RS28980
CNR1	GOT1
SOCS4	BCAT1
ADCYAP1R1	BCAT2
ADCYAP1	CPA1
HRH3	CTSB
CYSLTR1	CRH
NES	CBS
OGA	CTH
TXNRD2	CARS
CDKN1B	NFS1
CSPG4	CDO1
CTSB	CSAD
ADRB1	DAO
EDNRB	DPP4
EDN2	E
AGTR2	GCLC
DSG1	GCLM
ACE	GSS
DCC	GATM
CD55	HIF1AN
CYP19A1	IGHG1
CYP3A5	CCBL1
CYP2E1	SLC7A8
ADRB2	LARS
CYBA	LCMT1
ABCC5	MGMT
PRKCA	PIN1
OTC	FARS2
OPRM1	FARSA
NOS1	FARSB
CASP12	PAH
MUC1	EGF
CYTB	CARS2
ATP8	LARS2
ATP6	F2
MMP3	SLC19A3
MET	WARS
MAP2	WARS2
OXT	YARS
NOX4	YARS2
PCSK2	PTPN1
PPP3CA	TH
TRPM7	TAT
POLB	ZFY
PLD2	LCMT2
PLA2G4A	LGALS1
PKLR	IGKC
PIK3R1	HTR3A
SERPINE2	HTR3B
ABCB1	CASP1
PECAM1	SLC6A4
LIG3	SLC18A2
LEP	NR2F1
LDLR	CYP1A2
IL6R	ENOX2
HMGCR	GPER1
AQP4	GABRA1
IL13	GABRA2
APAF1	GABRA3
APEX1	GABRA4
FAS	GABRA5
IFNG	GABRA6
BIRC5	GABRG1
HSPA5	GABRG2
CXCL10	GABRG3
HMGB1	NCOA1
IRF1	NCOA2
GRIN2B	PPARA
GSR	PTK2B
ARG1	AKT1
KLK1	ESRRA
KCNJ8	ESRRB
ITGB3	GAA
CFH	MGAM
ITGA2B	SI
HSPA1B	ppgmk
CRP	MAPK8IP1
IGF1	CYP2C9
PPP3R1	GSTA1
CD38	GSR
VEGFA	KRT2
JAK2	KRT12
MAPK14	POLB
CTNNB1	POLK
F3	BCL2L1
TCF7L2	mutY
AREG	EDNRB
IGFBP3	APCS
SPARC	OGFOD2
ELN	ALKBH3
GDF15	ALKBH2
GCLC	DBH
SULT1A1	EGLN1
POMC	EGLN2
CIRBP	EGLN3
CRK	BBOX1
CCL4	KDM5D
EPHX2	PAM
CALR	PHYH
NPPA	PLOD1
MSN	PLOD2
RYR2	PLOD3
CES3	P3H1
RAB7A	P3H2
GATM	P3H3
ALDH6A1	OGFOD1
KITLG	P4HA1
ZFP36	SLC23A1
GBP2	P4HTM
TMPO	TMLHE
RTN1	ALOX5
F2RL1	CYP2D6
CAMK2D	CYP2E1
EPHX1	CYP3A4
RAB1B	CYP3A43
CANX	CYP3A5
AK1	CYP3A7
ENSA	MAPK1
AXIN2	NR1H3
RAB12	NR1H2
NFKBIA	PGR
FABP5	IL1B
ATP1A1	IL6
MX1	CDK2
RPL17	azoR
GAS5	moxC
ADM2	YWHAE
MAPRE1	HSD3B1
NCL	ANXA1
JUNB	HSD11B2
NEDD4	NR3C1
RXRG	NOS2
ARNTL	NR0B1
HSPA9	gag-pol
SLC6A6	IGKV2-30
HSPA2	NR1I3
TLE4	UGT1A9
NR4A1	ARF1
HMGCS2	ARF6
HK2	ADH5
APLP2	LALBA
ID1	Rv1372
TAP1	NR1H4
RHOC	PPP3R1
ZEB1	CNR1
APOE	CNR2
IFNGR1	C8G
TFRC	CYP2C8
HK1	ELOVL4
HIVEP2	ECI2
GK	TM1468
NPTN	FADS1
GHR	FADS2
UGCG	FFAR1
MEOX2	FURIN
UQCRFS1	GM2A
GCH1	PVgp1
GNA12	BEVgp1
TUBA1A	PAEP
C1QB	PLA2G2D
GYG1	GUCA1A
GSTP1	HNF4A
GSTM2	HNF4G
TNNT2	INS
GSTA1	LTF
RGCC	LTB4R
HADHA	LTB4R2
PSMB5	LIP3
PYGB	ACSL3
ACOT2	ACSL4
TMED2	LY96
RALBP1	PMP2
CTSC	PPT1
PRKCE	FKBP1A
RSAD2	PPARD
BHLHE40	PVR
PDLIM5	S100B
DCN	PPA_RS05235
TLE5	RCVRN
CEBPD	RHO
PGM1	SEC14L2
P4HB	PPP3CA
PEBP1	SLC8A1
MAP3K8	SREBF1
PDK4	TLR4
COX5B	TRAPPC3
PDHA1	ABL1
CCND2	VLDLR
CPT1B	PKIA
PDE4B	spoII
RLN3	lgtC
PTPRA	PNP
PFKM	ADRA1A
SNAP23	ADRA1B
KLF4	ADRA1D
PFKFB3	ADRB1
DLAT	ADRB2
FEZ2	CTSS
PPAT	SELE
FEV	GJA1
DNM1L	HIF1A
CTTNBP2	KCNJ4
PRDX6	NDUFC2
DUSP6	NPPB
ACTB	KCNH2
DUSP1	PHB2
PPP2CA	CHEK1
PPM1B	VCAM1
RAB5A	VEGFA
EGR2	PDE4B
CLEC10A	PDE4D
CDH2	OGDH
AKR1B1	ABAT
ALDH2	BCHE
TXNIP	BLLF1
SOD3	FAAH
ANXA5	HDAC2
FXYD1	HDAC9
SFRP4	HAO1
MFN2	ACOX1
MB	ACADSB
MAP2K3	SCN10A
OPA1	SCN11A
CCR5	SCN1A
ACVR1B	SCN2A
EIF4EBP1	SCN3A
GHSR	SCN4A
EIF4E	SCN5A
HLA-E	SCN7A
PRKCD	SCN8A
TTN	SCN9A
LOX	SCN1B
CACNA2D2	SCN2B
CRYAB	SCN3B
PYGM	SCN4B
MFN1	ALDH5A1
ABCC9	CD44
PLCD1	C1QBP
EIF4G1	HABP2
RAMP2	HAPLN1
KCNK2	HAPLN3
HSPD1	HAPLN4
KCNJ11	HMMR
MAP1LC3B	ICAM1
PENK	IMPG2
MMP2	HABP4
TGFB1	LAYN
GSK3B	STAB2
GATA4	TNFAIP6
PPARGC1A	VCAN
PLN
HSD11B2
LTA
MIAT
MYH7
PSMA6
BCL2L1
PHACTR1
OLR1
BRAP
MIA3
SH2B3
WDR12
EPO
ESR1
F5
F7
LGALS2
NR3C2
REN
P2RY12
THBD
TNNI3
TNFSF4
KIF6
LGALS3
F13A1
ATM
LRP8
HP
IL1RN
MIR145
PAPPA
TIMP2
DDIT3
GCLM
TM6SF2
CKM
LAMP2
ACTA2
NRIP1
MIR761
CKB
ADORA1
CREB1
CREM
ADORA3
CCN2
DAB2IP
AGTR1
SIRT1
GGT1
GJA1
ANGPT1
IFNA2
LDHA
MIR125B2
MMP1
NPPB
MIR423
SERPINE1
TNFRSF12A
PDE3A
KLF13
MFF
BAK1
ACE2
VDAC1
VWF
DGKZ
AKT1
NFE2L2
MAPK1
SIRT3
POSTN
FN1
ANGPT2
IL17A
SMAD2
AGER
TNC
REG1A
CSF2
EDNRA
FLT1
CASR
UTS2
COL3A1
MTOR
MIF
PGF
PLAUR
TBX5
TNFRSF1B
EGLN3
VCAN
IGF1R
APOH
ITGB1
SMAD4
MDH2
MDK
MEF2C
MMP13
MMP14
MYH6
EGLN1
HAMP
BDKRB1
BDKRB2
SDC1
SFRP2
BNIP3
TFPI
TGFBR1
TRPV1
MAP1LC3A
CAV3
ADAMTS1
RAD50
ATG7
CFL1
CCR3
COL1A1
CSNK2A1
CSNK2B
CYP11B1
DAB2
DAG1
DVL1
EPAS1
EPOR
PLCB1
FZD2
PCSK9
GHRH
GJA5
CACYBP
ABO
UTS2R
SLC27A6
HADH
APOB
IL4R
ITGA3
KCNJ2
SLC27A1
LCAT
LPA
LPL
MEF2A
MAP3K5
YBX1
OPRD1
OPRK1
FIS1
ATP5F1D
PLCB3
AVPR1A
PTN
RANBP1
RPS6KB1
SHH
TBX3
TEK
TGFB2
C7
C8A
C8B
VDAC2
PDGFD
TNFRSF14
CCNA2
AIMP1
BTN2A1
ABCA1
SMAD3
CDKN2B-AS1
COL4A2
ILF3
ENPP1
CLEC16A
IL23R
LDLRAP1
GLA
GUCY1A1
LAMA3
MEFV
CBS
CFTR
RNF13
CYP17A1
PLCL2
HLA-B
IL12B
IRF5
ITIH3
LIPA
LMNA
LRP6
LRPAP1
ATP2B1
ATL1
JCAD
BCHE
ABCG5
SMARCA4
STAT4
MAPKAP1
AP3D1
MIR210
PIK3C2A
SCN5A
PON1
MTHFR
SERPINC1
KCNJ5
MIR21
KNG1
APOA1
ADAMTS13
MYBPC3
INS
GP1BA
FABP3
CYCS
IL18
ITGAM
MIR155
HSPA4
MIR499A
APP
MPL
FGA
MIR126
FGB
MIR17
F10
ENG
CST3
PF4
CSF3
JUP
APLN
CDH5
ELANE
MIR208B
TIMP1
CD14
MIR146A
IL4
CYP2C19
SLC17A5
NPY
PTGIS
PRKAA2
PLG
PKP2
MIR208A
PIK3CG
PTX3
AVP
DES
CLU
THPO
RETN
LCN2
CDKN2A
CD34
CXCR4
CTLA4
SELPLG
APOC3
PROCR
GFAP
NGF
NTRK1
COMT
HTR2A
F8
SLC6A4
MAPT
CCR2
IL2
C4A
CP
IL33
MIR34A
ITGB2
SPP1
CALCA
SPTAN1
NLRP3
PLA2G7
SERPINA1
HAVCR1
CD46
CHKA
SERPINA3
CYP2C9
GDNF
THBS4
SYNGAP1
GAPDH
PLA2G6
SERPINF2
PIK3CA
PTPN11
MBL2
MIR221
F2R
SLC9A3R2
DRD2
CTF1
EPRS1
ADA
ACTC1
FABP12
SAA1
IL1R1
SP1
COL4A1
AIFM1
MIR142
HSPG2
MME
MCU
TSC2
MBP
SLC1A2
TNFRSF11B
CPT2
TF
CX3CR1
NOL3
SULT1A3
AHSP
CPB2
C1S
MCI2
CCT7
CLCN1
NOTCH3
ABCC6
DSP
CETP
HLA-DRB1
WRN
NKX2-5
APOA2
HFE
ADA2
ALOX5AP
LIPC
ITGA2
TTR
PTPN22
BRAF
F9
TGFB3
PRTN3
GP6
TET2
PPBP
SCN9A
SCN11A
KCNB1
PRL
FBN1
REST
MIR223
PON2
SCNN1A
PIGA
ADORA2A
CACNA1A
BCAT2
OPRL1
BAZ1B
CCR1
CLIP2
COX1
COX2
COX3
ERAP1
GCDH
GTF2I
GTF2IRD1
HLA-DPB1
IKBKG
IL12A-AS1
KLRC4
LIMK1
MLX
ND1
ND4
ND5
ND6
RFC2
SCNN1B
SCNN1G
TBL2
TRNF
TRNH
TRNL1
TRNQ
TRNS1
TRNS2
TRNW
UBAC2
SORD
