# Supplementary material for: Mechanism Repositioning Based on Integrative Pharmacology: Anti-Inflammatory Effect of Safflower in Myocardial Ischemia–Reperfusion Injury
Source: Int J Mol Sci. 2023 Mar 10;24(6):5313. doi: 10.3390/ijms24065313 (PMC10048972; doi:10.3390/ijms24065313)
Supplement: Supplementary file 1 [file ijms-24-05313-s001.zip › Supplementary file S3.xlsx]

## Sheet: the whole targets
Chemname	Target_Genesymbol
Vanillic acid	PRKAA1
Vanillic acid	PRKAA2
Vanillic acid	PRKAB1
Vanillic acid	PRKAB2
Vanillic acid	PRKAG1
Vanillic acid	PRKAG2
Vanillic acid	PRKAG3
Vanillic acid	HSPA5
Vanillic acid	ACACB
Vanillic acid	AKR1C1
Vanillic acid	AR
Vanillic acid	CBR1
Vanillic acid	TP53
Vanillic acid	CTRB1
Vanillic acid	EDNRA
Vanillic acid	ESR1
Vanillic acid	ESR2
Vanillic acid	GSTP1
Vanillic acid	PLA2G2E
Vanillic acid	IKBKB
Vanillic acid	GLO1
Vanillic acid	MIF
Vanillic acid	ABCC5
Vanillic acid	NFKBIA
Vanillic acid	LCN2
Vanillic acid	NFKB2
Vanillic acid	NFKB1
Vanillic acid	PPARG
Vanillic acid	PLA2G1B
Vanillic acid	PTGS1
Vanillic acid	PTGS2
Vanillic acid	RXRA
Vanillic acid	RXRB
Vanillic acid	RXRG
Vanillic acid	RARA
Vanillic acid	RARB
Vanillic acid	RARG
Vanillic acid	RBP1
Vanillic acid	RPS6KA3
Vanillic acid	ALB
Vanillic acid	SHBG
Vanillic acid	VDR
Serotobenine	HTR1A
Serotobenine	HTR1B
Serotobenine	HTR1D
Serotobenine	HTR2A
Serotobenine	HTR2B
Serotobenine	HTR2C
Serotobenine	RPL37
Serotobenine	KCNJ1
Serotobenine	KCNJ10
Serotobenine	KCNJ11
Serotobenine	KCNJ12
Serotobenine	KCNJ14
Serotobenine	KCNJ15
Serotobenine	KCNJ8
Serotobenine	ASMT
Serotobenine	ADA
Serotobenine	ADRA2A
Serotobenine	ADRA2B
Serotobenine	ADRA2C
Serotobenine	ACE
Serotobenine	ACE2
Serotobenine	BACE1
Serotobenine	CALM1
Serotobenine	CALR
Serotobenine	F10
Serotobenine	DRD2
Serotobenine	DRD3
Serotobenine	DAPK1
Serotobenine	OPRD1
Serotobenine	XIAP
Serotobenine	EPX
Serotobenine	ESR1
Serotobenine	ESR2
Serotobenine	EZH2
Serotobenine	OPRK1
Serotobenine	MTNR1A
Serotobenine	MTNR1B
Serotobenine	MAP3K9
Serotobenine	OPRM1
Serotobenine	MPO
Serotobenine	RORB
Serotobenine	PLA2G2A
Serotobenine	PTGS1
Serotobenine	NQO2
Serotobenine	SPR
Serotobenine	TUBA4A
Serotobenine	TUBB
Serotobenine	WEE1
N-(m-coumaroyl) tryptamine	SPR
Roseoside	ADCY2
Roseoside	ADCY5
Roseoside	CASP3
Roseoside	HSD11B1
Roseoside	CFTR
Roseoside	GABRB3
Roseoside	GLRA3
Roseoside	GNAS
Roseoside	LPL
Roseoside	METAP1
Roseoside	METAP2
Roseoside	NFKB2
Roseoside	NFKB1
Roseoside	PRKCA
Roseoside	PRKCD
Roseoside	PPP1CC
Roseoside	ATP1A1
Roseoside	ATP1A2
Roseoside	ATP1A3
Roseoside	SLCO1B3
Roseoside	TNF
Roseoside	ATP6V1A
Tracheloside	ACTA1
Tracheloside	ALDH2
Tracheloside	AKR1C3
Tracheloside	SERPINA1
Tracheloside	AR
Tracheloside	AHR
Tracheloside	AURKB
Tracheloside	CBR1
Tracheloside	CHD1
Tracheloside	ATOX1
Tracheloside	TOP2A
Tracheloside	TOP2B
Tracheloside	DHRS4L2
Tracheloside	FTL
Tracheloside	HBA1
Tracheloside	HBB
Tracheloside	ABO
Tracheloside	LYZ
Tracheloside	NOLC1
Tracheloside	SLC5A2
Tracheloside	ATP1A1
Tracheloside	ATP1A2
Tracheloside	ATP1A3
Tracheloside	SLCO1B3
Tracheloside	TAS1R2
Tracheloside	TRPV1
Tracheloside	RTCB
Quercetin-3-O-β-D-glucoside	HIBCH
Quercetin-3-O-β-D-glucoside	NUDT9
Quercetin-3-O-β-D-glucoside	ATP5A1
Quercetin-3-O-β-D-glucoside	ATP5B
Quercetin-3-O-β-D-glucoside	ATP5C1
Quercetin-3-O-β-D-glucoside	ACTB
Quercetin-3-O-β-D-glucoside	ALDH2
Quercetin-3-O-β-D-glucoside	AKR1C1
Quercetin-3-O-β-D-glucoside	AKR1C3
Quercetin-3-O-β-D-glucoside	BAMF_RS28815
Quercetin-3-O-β-D-glucoside	AMY1A
Quercetin-3-O-β-D-glucoside	AMY2B
Quercetin-3-O-β-D-glucoside	AR
Quercetin-3-O-β-D-glucoside	CYP19A1
Quercetin-3-O-β-D-glucoside	AHR
Quercetin-3-O-β-D-glucoside	AURKB
Quercetin-3-O-β-D-glucoside	CEBPB
Quercetin-3-O-β-D-glucoside	KCNMA1
Quercetin-3-O-β-D-glucoside	CA1
Quercetin-3-O-β-D-glucoside	CA12
Quercetin-3-O-β-D-glucoside	CA14
Quercetin-3-O-β-D-glucoside	CA2
Quercetin-3-O-β-D-glucoside	CA3
Quercetin-3-O-β-D-glucoside	CA4
Quercetin-3-O-β-D-glucoside	CA5A
Quercetin-3-O-β-D-glucoside	CA5B
Quercetin-3-O-β-D-glucoside	CA6
Quercetin-3-O-β-D-glucoside	CA7
Quercetin-3-O-β-D-glucoside	CA9
Quercetin-3-O-β-D-glucoside	CBR1
Quercetin-3-O-β-D-glucoside	CSNK2A1
Quercetin-3-O-β-D-glucoside	CSNK2B
Quercetin-3-O-β-D-glucoside	COMT
Quercetin-3-O-β-D-glucoside	CDK6
Quercetin-3-O-β-D-glucoside	CYP1B1
Quercetin-3-O-β-D-glucoside	CYP2B6
Quercetin-3-O-β-D-glucoside	DNMT1
Quercetin-3-O-β-D-glucoside	TOP2A
Quercetin-3-O-β-D-glucoside	TOP2B
Quercetin-3-O-β-D-glucoside	DHFRL1
Quercetin-3-O-β-D-glucoside	MAN1B1
Quercetin-3-O-β-D-glucoside	ESR1
Quercetin-3-O-β-D-glucoside	ESR2
Quercetin-3-O-β-D-glucoside	EIF3F
Quercetin-3-O-β-D-glucoside	LGALS2
Quercetin-3-O-β-D-glucoside	LGALS3
Quercetin-3-O-β-D-glucoside	LGALS7
Quercetin-3-O-β-D-glucoside	GCK
Quercetin-3-O-β-D-glucoside	GNPDA1
Quercetin-3-O-β-D-glucoside	PYGL
Quercetin-3-O-β-D-glucoside	PYGM
Quercetin-3-O-β-D-glucoside	GLTP
Quercetin-3-O-β-D-glucoside	GLT6D1
Quercetin-3-O-β-D-glucoside	HSPA2
Quercetin-3-O-β-D-glucoside	HSP90AA1
Quercetin-3-O-β-D-glucoside	HK1
Quercetin-3-O-β-D-glucoside	ABO
Quercetin-3-O-β-D-glucoside	IFNB1
Quercetin-3-O-β-D-glucoside	KANSL3
Quercetin-3-O-β-D-glucoside	KRTAP5-2
Quercetin-3-O-β-D-glucoside	KRTAP5-3
Quercetin-3-O-β-D-glucoside	LCTL
Quercetin-3-O-β-D-glucoside	LCT
Quercetin-3-O-β-D-glucoside	TM0024
Quercetin-3-O-β-D-glucoside	MBL2
Quercetin-3-O-β-D-glucoside	MTTP
Quercetin-3-O-β-D-glucoside	MB
Quercetin-3-O-β-D-glucoside	NQO1
Quercetin-3-O-β-D-glucoside	NCAN
Quercetin-3-O-β-D-glucoside	NR1I2
Quercetin-3-O-β-D-glucoside	stx2eB
Quercetin-3-O-β-D-glucoside	AMY2A
Quercetin-3-O-β-D-glucoside	PIK3CG
Quercetin-3-O-β-D-glucoside	PTGS1
Quercetin-3-O-β-D-glucoside	S100P
Quercetin-3-O-β-D-glucoside	PRKCA
Quercetin-3-O-β-D-glucoside	PRKCB
Quercetin-3-O-β-D-glucoside	SFTPD
Quercetin-3-O-β-D-glucoside	CRYZ
Quercetin-3-O-β-D-glucoside	NQO2
Quercetin-3-O-β-D-glucoside	RUVBL2
Quercetin-3-O-β-D-glucoside	SMARCA5
Quercetin-3-O-β-D-glucoside	STK17B
Quercetin-3-O-β-D-glucoside	PIM1
Quercetin-3-O-β-D-glucoside	SHBG
Quercetin-3-O-β-D-glucoside	SIGLEC1
Quercetin-3-O-β-D-glucoside	SLC5A2
Quercetin-3-O-β-D-glucoside	SF3B3
Quercetin-3-O-β-D-glucoside	SQLE
Quercetin-3-O-β-D-glucoside	SOAT1
Quercetin-3-O-β-D-glucoside	SOAT2
Quercetin-3-O-β-D-glucoside	TYR
Quercetin-3-O-β-D-glucoside	HCK
Quercetin-3-O-β-D-glucoside	JAK1
Quercetin-3-O-β-D-glucoside	SYK
Quercetin-3-O-β-D-glucoside	UGT3A1
Quercetin-3-O-β-D-glucoside	UBA1
Quercetin-3-O-β-D-glucoside	VKORC1
Quercetin-3-O-β-D-glucoside	PRKACA
D-Phenylalanine	SGR_RS28980
D-Phenylalanine	GOT1
D-Phenylalanine	BCAT1
D-Phenylalanine	BCAT2
D-Phenylalanine	CPA1
D-Phenylalanine	CTSB
D-Phenylalanine	CRH
D-Phenylalanine	CBS
D-Phenylalanine	CTH
D-Phenylalanine	CARS
D-Phenylalanine	NFS1
D-Phenylalanine	CDO1
D-Phenylalanine	CSAD
D-Phenylalanine	DAO
D-Phenylalanine	DPP4
D-Phenylalanine	E
D-Phenylalanine	GCLC
D-Phenylalanine	GCLM
D-Phenylalanine	GSTP1
D-Phenylalanine	GSS
D-Phenylalanine	GATM
D-Phenylalanine	HIF1AN
D-Phenylalanine	IGHG1
D-Phenylalanine	CCBL1
D-Phenylalanine	SLC7A8
D-Phenylalanine	LARS
D-Phenylalanine	LCMT1
D-Phenylalanine	MGMT
D-Phenylalanine	PIN1
D-Phenylalanine	FARS2
D-Phenylalanine	FARSA
D-Phenylalanine	FARSB
D-Phenylalanine	PAH
D-Phenylalanine	EGF
D-Phenylalanine	CARS2
D-Phenylalanine	LARS2
D-Phenylalanine	F2
D-Phenylalanine	SLC19A3
D-Phenylalanine	WARS
D-Phenylalanine	WARS2
D-Phenylalanine	YARS
D-Phenylalanine	YARS2
D-Phenylalanine	PTPN1
D-Phenylalanine	TH
D-Phenylalanine	TAT
D-Phenylalanine	ZFY
D-Phenylalanine	LCMT2
6-hydroxykaempferol-6,7-O-β-D-glucoside	HIBCH
6-hydroxykaempferol-6,7-O-β-D-glucoside	NUDT9
6-hydroxykaempferol-6,7-O-β-D-glucoside	ATP5A1
6-hydroxykaempferol-6,7-O-β-D-glucoside	ATP5B
6-hydroxykaempferol-6,7-O-β-D-glucoside	ATP5C1
6-hydroxykaempferol-6,7-O-β-D-glucoside	ACTA1
6-hydroxykaempferol-6,7-O-β-D-glucoside	ACTB
6-hydroxykaempferol-6,7-O-β-D-glucoside	ALDH2
6-hydroxykaempferol-6,7-O-β-D-glucoside	AKR1C3
6-hydroxykaempferol-6,7-O-β-D-glucoside	BAMF_RS28815
6-hydroxykaempferol-6,7-O-β-D-glucoside	AMY1A
6-hydroxykaempferol-6,7-O-β-D-glucoside	AMY2B
6-hydroxykaempferol-6,7-O-β-D-glucoside	AR
6-hydroxykaempferol-6,7-O-β-D-glucoside	AHR
6-hydroxykaempferol-6,7-O-β-D-glucoside	AURKB
6-hydroxykaempferol-6,7-O-β-D-glucoside	CEBPB
6-hydroxykaempferol-6,7-O-β-D-glucoside	KCNMA1
6-hydroxykaempferol-6,7-O-β-D-glucoside	CA1
6-hydroxykaempferol-6,7-O-β-D-glucoside	CA12
6-hydroxykaempferol-6,7-O-β-D-glucoside	CA14
6-hydroxykaempferol-6,7-O-β-D-glucoside	CA2
6-hydroxykaempferol-6,7-O-β-D-glucoside	CA3
6-hydroxykaempferol-6,7-O-β-D-glucoside	CA4
6-hydroxykaempferol-6,7-O-β-D-glucoside	CA5A
6-hydroxykaempferol-6,7-O-β-D-glucoside	CA5B
6-hydroxykaempferol-6,7-O-β-D-glucoside	CA6
6-hydroxykaempferol-6,7-O-β-D-glucoside	CA7
6-hydroxykaempferol-6,7-O-β-D-glucoside	CA9
6-hydroxykaempferol-6,7-O-β-D-glucoside	CBR1
6-hydroxykaempferol-6,7-O-β-D-glucoside	CSNK2A1
6-hydroxykaempferol-6,7-O-β-D-glucoside	CSNK2B
6-hydroxykaempferol-6,7-O-β-D-glucoside	COMT
6-hydroxykaempferol-6,7-O-β-D-glucoside	ATOX1
6-hydroxykaempferol-6,7-O-β-D-glucoside	CYP1B1
6-hydroxykaempferol-6,7-O-β-D-glucoside	CYP2B6
6-hydroxykaempferol-6,7-O-β-D-glucoside	DNMT1
6-hydroxykaempferol-6,7-O-β-D-glucoside	TOP2A
6-hydroxykaempferol-6,7-O-β-D-glucoside	TOP2B
6-hydroxykaempferol-6,7-O-β-D-glucoside	DHFRL1
6-hydroxykaempferol-6,7-O-β-D-glucoside	MAN1B1
6-hydroxykaempferol-6,7-O-β-D-glucoside	ESR1
6-hydroxykaempferol-6,7-O-β-D-glucoside	ESR2
6-hydroxykaempferol-6,7-O-β-D-glucoside	EIF3F
6-hydroxykaempferol-6,7-O-β-D-glucoside	LGALS1
6-hydroxykaempferol-6,7-O-β-D-glucoside	LGALS2
6-hydroxykaempferol-6,7-O-β-D-glucoside	LGALS3
6-hydroxykaempferol-6,7-O-β-D-glucoside	LGALS7
6-hydroxykaempferol-6,7-O-β-D-glucoside	GCK
6-hydroxykaempferol-6,7-O-β-D-glucoside	GNPDA1
6-hydroxykaempferol-6,7-O-β-D-glucoside	PYGL
6-hydroxykaempferol-6,7-O-β-D-glucoside	PYGM
6-hydroxykaempferol-6,7-O-β-D-glucoside	GLTP
6-hydroxykaempferol-6,7-O-β-D-glucoside	GLT6D1
6-hydroxykaempferol-6,7-O-β-D-glucoside	HSPA2
6-hydroxykaempferol-6,7-O-β-D-glucoside	HSP90AA1
6-hydroxykaempferol-6,7-O-β-D-glucoside	HK1
6-hydroxykaempferol-6,7-O-β-D-glucoside	ABO
6-hydroxykaempferol-6,7-O-β-D-glucoside	IGKC
6-hydroxykaempferol-6,7-O-β-D-glucoside	IFNB1
6-hydroxykaempferol-6,7-O-β-D-glucoside	KRTAP5-2
6-hydroxykaempferol-6,7-O-β-D-glucoside	KRTAP5-3
6-hydroxykaempferol-6,7-O-β-D-glucoside	LCTL
6-hydroxykaempferol-6,7-O-β-D-glucoside	LCT
6-hydroxykaempferol-6,7-O-β-D-glucoside	TM0024
6-hydroxykaempferol-6,7-O-β-D-glucoside	LYZ
6-hydroxykaempferol-6,7-O-β-D-glucoside	MBL2
6-hydroxykaempferol-6,7-O-β-D-glucoside	MTTP
6-hydroxykaempferol-6,7-O-β-D-glucoside	MB
6-hydroxykaempferol-6,7-O-β-D-glucoside	NQO1
6-hydroxykaempferol-6,7-O-β-D-glucoside	NCAN
6-hydroxykaempferol-6,7-O-β-D-glucoside	NR1I2
6-hydroxykaempferol-6,7-O-β-D-glucoside	AMY2A
6-hydroxykaempferol-6,7-O-β-D-glucoside	PIK3CG
6-hydroxykaempferol-6,7-O-β-D-glucoside	PTGS1
6-hydroxykaempferol-6,7-O-β-D-glucoside	S100P
6-hydroxykaempferol-6,7-O-β-D-glucoside	PRKCA
6-hydroxykaempferol-6,7-O-β-D-glucoside	PRKCB
6-hydroxykaempferol-6,7-O-β-D-glucoside	SFTPD
6-hydroxykaempferol-6,7-O-β-D-glucoside	CRYZ
6-hydroxykaempferol-6,7-O-β-D-glucoside	NQO2
6-hydroxykaempferol-6,7-O-β-D-glucoside	RUVBL2
6-hydroxykaempferol-6,7-O-β-D-glucoside	SMARCA5
6-hydroxykaempferol-6,7-O-β-D-glucoside	STK17B
6-hydroxykaempferol-6,7-O-β-D-glucoside	PIM1
6-hydroxykaempferol-6,7-O-β-D-glucoside	SHBG
6-hydroxykaempferol-6,7-O-β-D-glucoside	SIGLEC1
6-hydroxykaempferol-6,7-O-β-D-glucoside	SLC5A2
6-hydroxykaempferol-6,7-O-β-D-glucoside	SF3B3
6-hydroxykaempferol-6,7-O-β-D-glucoside	SQLE
6-hydroxykaempferol-6,7-O-β-D-glucoside	SOAT1
6-hydroxykaempferol-6,7-O-β-D-glucoside	SOAT2
6-hydroxykaempferol-6,7-O-β-D-glucoside	TAS1R2
6-hydroxykaempferol-6,7-O-β-D-glucoside	TYR
6-hydroxykaempferol-6,7-O-β-D-glucoside	HCK
6-hydroxykaempferol-6,7-O-β-D-glucoside	JAK1
6-hydroxykaempferol-6,7-O-β-D-glucoside	SYK
6-hydroxykaempferol-6,7-O-β-D-glucoside	UGT3A1
6-hydroxykaempferol-6,7-O-β-D-glucoside	UBA1
6-hydroxykaempferol-6,7-O-β-D-glucoside	VKORC1
6-hydroxykaempferol-6,7-O-β-D-glucoside	PRKACA
6-hydroxykaempferol-6,7-O-β-D-glucoside	RTCB
Chlorogenic acid	PYGM
N-[2-(5-Hydroxy-1H-indol-3-yl) ethyl]-p-coumaramide	HTR2A
N-[2-(5-Hydroxy-1H-indol-3-yl) ethyl]-p-coumaramide	HTR3A
N-[2-(5-Hydroxy-1H-indol-3-yl) ethyl]-p-coumaramide	HTR3B
N-[2-(5-Hydroxy-1H-indol-3-yl) ethyl]-p-coumaramide	ASMT
N-[2-(5-Hydroxy-1H-indol-3-yl) ethyl]-p-coumaramide	CALM1
N-[2-(5-Hydroxy-1H-indol-3-yl) ethyl]-p-coumaramide	CALR
N-[2-(5-Hydroxy-1H-indol-3-yl) ethyl]-p-coumaramide	CASP1
N-[2-(5-Hydroxy-1H-indol-3-yl) ethyl]-p-coumaramide	EPX
N-[2-(5-Hydroxy-1H-indol-3-yl) ethyl]-p-coumaramide	ESR1
N-[2-(5-Hydroxy-1H-indol-3-yl) ethyl]-p-coumaramide	MTNR1A
N-[2-(5-Hydroxy-1H-indol-3-yl) ethyl]-p-coumaramide	MTNR1B
N-[2-(5-Hydroxy-1H-indol-3-yl) ethyl]-p-coumaramide	MPO
N-[2-(5-Hydroxy-1H-indol-3-yl) ethyl]-p-coumaramide	RORB
N-[2-(5-Hydroxy-1H-indol-3-yl) ethyl]-p-coumaramide	NQO2
N-[2-(5-Hydroxy-1H-indol-3-yl) ethyl]-p-coumaramide	SPR
N-[2-(5-Hydroxy-1H-indol-3-yl) ethyl]-p-coumaramide	SLC6A4
N-[2-(5-Hydroxy-1H-indol-3-yl) ethyl]-p-coumaramide	SLC18A2
N-[2-(5-Hydroxy-1H-indol-3-yl) ethyl]-p-coumaramide	WEE1
Flavanonol	HIBCH
Flavanonol	ATP5A1
Flavanonol	ATP5B
Flavanonol	ATP5C1
Flavanonol	ACTB
Flavanonol	AKR1C1
Flavanonol	CYP19A1
Flavanonol	AHR
Flavanonol	CEBPB
Flavanonol	NR2F1
Flavanonol	CA1
Flavanonol	CA12
Flavanonol	CA14
Flavanonol	CA2
Flavanonol	CA3
Flavanonol	CA4
Flavanonol	CA5A
Flavanonol	CA5B
Flavanonol	CA6
Flavanonol	CA7
Flavanonol	CA9
Flavanonol	CBR1
Flavanonol	CSNK2A1
Flavanonol	CSNK2B
Flavanonol	COMT
Flavanonol	CDK6
Flavanonol	CYP1A2
Flavanonol	CYP1B1
Flavanonol	DNMT1
Flavanonol	TOP2A
Flavanonol	DHFRL1
Flavanonol	ENOX2
Flavanonol	ESR1
Flavanonol	ESR2
Flavanonol	EIF3F
Flavanonol	GPER1
Flavanonol	GABRA1
Flavanonol	GABRA2
Flavanonol	GABRA3
Flavanonol	GABRA4
Flavanonol	GABRA5
Flavanonol	GABRA6
Flavanonol	GABRG1
Flavanonol	GABRG2
Flavanonol	GABRG3
Flavanonol	HSPA2
Flavanonol	HSP90AA1
Flavanonol	IGHG1
Flavanonol	KANSL3
Flavanonol	MTTP
Flavanonol	NQO1
Flavanonol	NCOA1
Flavanonol	NCOA2
Flavanonol	NR1I2
Flavanonol	PPARA
Flavanonol	PPARG
Flavanonol	PIK3CG
Flavanonol	PTK2B
Flavanonol	PRKCA
Flavanonol	PRKCB
Flavanonol	CRYZ
Flavanonol	AKT1
Flavanonol	NQO2
Flavanonol	RUVBL2
Flavanonol	STK17B
Flavanonol	PIM1
Flavanonol	SHBG
Flavanonol	SF3B3
Flavanonol	SQLE
Flavanonol	ESRRA
Flavanonol	ESRRB
Flavanonol	SOAT1
Flavanonol	SOAT2
Flavanonol	HCK
Flavanonol	JAK1
Flavanonol	SYK
Flavanonol	UGT3A1
Flavanonol	UBA1
Flavanonol	VKORC1
Flavanonol	PRKACA
Saffloquinoside B	NUDT9
Saffloquinoside B	ALDH2
Saffloquinoside B	AKR1C3
Saffloquinoside B	BAMF_RS28815
Saffloquinoside B	AMY1A
Saffloquinoside B	AMY2B
Saffloquinoside B	AR
Saffloquinoside B	AHR
Saffloquinoside B	AURKB
Saffloquinoside B	CBR1
Saffloquinoside B	LGALS2
Saffloquinoside B	LGALS3
Saffloquinoside B	LGALS7
Saffloquinoside B	GCK
Saffloquinoside B	GNPDA1
Saffloquinoside B	PYGL
Saffloquinoside B	PYGM
Saffloquinoside B	GLTP
Saffloquinoside B	GLT6D1
Saffloquinoside B	HK1
Saffloquinoside B	IFNB1
Saffloquinoside B	KRTAP5-2
Saffloquinoside B	KRTAP5-3
Saffloquinoside B	LCTL
Saffloquinoside B	LCT
Saffloquinoside B	TM0024
Saffloquinoside B	MB
Saffloquinoside B	NCAN
Saffloquinoside B	AMY2A
Saffloquinoside B	PTGS1
Saffloquinoside B	SFTPD
Saffloquinoside B	SMARCA5
Saffloquinoside B	SIGLEC1
Saffloquinoside B	TYR
Saffloquinoside C	ACTA1
Saffloquinoside C	ALDH2
Saffloquinoside C	AKR1C3
Saffloquinoside C	AMY2B
Saffloquinoside C	AR
Saffloquinoside C	KCNMA1
Saffloquinoside C	CBR1
Saffloquinoside C	ATOX1
Saffloquinoside C	CYP2B6
Saffloquinoside C	TOP2A
Saffloquinoside C	FTL
Saffloquinoside C	LGALS3
Saffloquinoside C	GLTP
Saffloquinoside C	GLT6D1
Saffloquinoside C	HBA1
Saffloquinoside C	HBB
Saffloquinoside C	ABO
Saffloquinoside C	GAA
Saffloquinoside C	LYZ
Saffloquinoside C	MGAM
Saffloquinoside C	AMY2A
Saffloquinoside C	S100P
Saffloquinoside C	SI
Saffloquinoside C	TAS1R2
Saffloquinoside C	TYR
Saffloquinoside C	RTCB
6-Hydroxykaempferol-3,6,7-triglucoside	HIBCH
6-Hydroxykaempferol-3,6,7-triglucoside	NUDT9
6-Hydroxykaempferol-3,6,7-triglucoside	ATP5A1
6-Hydroxykaempferol-3,6,7-triglucoside	ATP5B
6-Hydroxykaempferol-3,6,7-triglucoside	ATP5C1
6-Hydroxykaempferol-3,6,7-triglucoside	ACTA1
6-Hydroxykaempferol-3,6,7-triglucoside	ACTB
6-Hydroxykaempferol-3,6,7-triglucoside	ALDH2
6-Hydroxykaempferol-3,6,7-triglucoside	AKR1C3
6-Hydroxykaempferol-3,6,7-triglucoside	BAMF_RS28815
6-Hydroxykaempferol-3,6,7-triglucoside	AMY1A
6-Hydroxykaempferol-3,6,7-triglucoside	AMY2B
6-Hydroxykaempferol-3,6,7-triglucoside	AR
6-Hydroxykaempferol-3,6,7-triglucoside	AHR
6-Hydroxykaempferol-3,6,7-triglucoside	AURKB
6-Hydroxykaempferol-3,6,7-triglucoside	CEBPB
6-Hydroxykaempferol-3,6,7-triglucoside	KCNMA1
6-Hydroxykaempferol-3,6,7-triglucoside	CA1
6-Hydroxykaempferol-3,6,7-triglucoside	CA12
6-Hydroxykaempferol-3,6,7-triglucoside	CA14
6-Hydroxykaempferol-3,6,7-triglucoside	CA2
6-Hydroxykaempferol-3,6,7-triglucoside	CA3
6-Hydroxykaempferol-3,6,7-triglucoside	CA4
6-Hydroxykaempferol-3,6,7-triglucoside	CA5A
6-Hydroxykaempferol-3,6,7-triglucoside	CA5B
6-Hydroxykaempferol-3,6,7-triglucoside	CA6
6-Hydroxykaempferol-3,6,7-triglucoside	CA7
6-Hydroxykaempferol-3,6,7-triglucoside	CA9
6-Hydroxykaempferol-3,6,7-triglucoside	CBR1
6-Hydroxykaempferol-3,6,7-triglucoside	CSNK2A1
6-Hydroxykaempferol-3,6,7-triglucoside	CSNK2B
6-Hydroxykaempferol-3,6,7-triglucoside	COMT
6-Hydroxykaempferol-3,6,7-triglucoside	ATOX1
6-Hydroxykaempferol-3,6,7-triglucoside	CYP1B1
6-Hydroxykaempferol-3,6,7-triglucoside	CYP2B6
6-Hydroxykaempferol-3,6,7-triglucoside	DNMT1
6-Hydroxykaempferol-3,6,7-triglucoside	TOP2A
6-Hydroxykaempferol-3,6,7-triglucoside	TOP2B
6-Hydroxykaempferol-3,6,7-triglucoside	DHFRL1
6-Hydroxykaempferol-3,6,7-triglucoside	MAN1B1
6-Hydroxykaempferol-3,6,7-triglucoside	ESR1
6-Hydroxykaempferol-3,6,7-triglucoside	ESR2
6-Hydroxykaempferol-3,6,7-triglucoside	EIF3F
6-Hydroxykaempferol-3,6,7-triglucoside	LGALS1
6-Hydroxykaempferol-3,6,7-triglucoside	LGALS2
6-Hydroxykaempferol-3,6,7-triglucoside	LGALS3
6-Hydroxykaempferol-3,6,7-triglucoside	LGALS7
6-Hydroxykaempferol-3,6,7-triglucoside	GCK
6-Hydroxykaempferol-3,6,7-triglucoside	GNPDA1
6-Hydroxykaempferol-3,6,7-triglucoside	PYGL
6-Hydroxykaempferol-3,6,7-triglucoside	PYGM
6-Hydroxykaempferol-3,6,7-triglucoside	GLTP
6-Hydroxykaempferol-3,6,7-triglucoside	GLT6D1
6-Hydroxykaempferol-3,6,7-triglucoside	HSPA2
6-Hydroxykaempferol-3,6,7-triglucoside	HSP90AA1
6-Hydroxykaempferol-3,6,7-triglucoside	HK1
6-Hydroxykaempferol-3,6,7-triglucoside	ABO
6-Hydroxykaempferol-3,6,7-triglucoside	IGKC
6-Hydroxykaempferol-3,6,7-triglucoside	IFNB1
6-Hydroxykaempferol-3,6,7-triglucoside	KRTAP5-2
6-Hydroxykaempferol-3,6,7-triglucoside	KRTAP5-3
6-Hydroxykaempferol-3,6,7-triglucoside	LCTL
6-Hydroxykaempferol-3,6,7-triglucoside	LCT
6-Hydroxykaempferol-3,6,7-triglucoside	TM0024
6-Hydroxykaempferol-3,6,7-triglucoside	LYZ
6-Hydroxykaempferol-3,6,7-triglucoside	MBL2
6-Hydroxykaempferol-3,6,7-triglucoside	MTTP
6-Hydroxykaempferol-3,6,7-triglucoside	MB
6-Hydroxykaempferol-3,6,7-triglucoside	NQO1
6-Hydroxykaempferol-3,6,7-triglucoside	NCAN
6-Hydroxykaempferol-3,6,7-triglucoside	NR1I2
6-Hydroxykaempferol-3,6,7-triglucoside	AMY2A
6-Hydroxykaempferol-3,6,7-triglucoside	PIK3CG
6-Hydroxykaempferol-3,6,7-triglucoside	PTGS1
6-Hydroxykaempferol-3,6,7-triglucoside	S100P
6-Hydroxykaempferol-3,6,7-triglucoside	PRKCA
6-Hydroxykaempferol-3,6,7-triglucoside	PRKCB
6-Hydroxykaempferol-3,6,7-triglucoside	SFTPD
6-Hydroxykaempferol-3,6,7-triglucoside	CRYZ
6-Hydroxykaempferol-3,6,7-triglucoside	NQO2
6-Hydroxykaempferol-3,6,7-triglucoside	RUVBL2
6-Hydroxykaempferol-3,6,7-triglucoside	SMARCA5
6-Hydroxykaempferol-3,6,7-triglucoside	STK17B
6-Hydroxykaempferol-3,6,7-triglucoside	PIM1
6-Hydroxykaempferol-3,6,7-triglucoside	SHBG
6-Hydroxykaempferol-3,6,7-triglucoside	SIGLEC1
6-Hydroxykaempferol-3,6,7-triglucoside	SLC5A2
6-Hydroxykaempferol-3,6,7-triglucoside	SF3B3
6-Hydroxykaempferol-3,6,7-triglucoside	SQLE
6-Hydroxykaempferol-3,6,7-triglucoside	SOAT1
6-Hydroxykaempferol-3,6,7-triglucoside	SOAT2
6-Hydroxykaempferol-3,6,7-triglucoside	TAS1R2
6-Hydroxykaempferol-3,6,7-triglucoside	TYR
6-Hydroxykaempferol-3,6,7-triglucoside	HCK
6-Hydroxykaempferol-3,6,7-triglucoside	JAK1
6-Hydroxykaempferol-3,6,7-triglucoside	SYK
6-Hydroxykaempferol-3,6,7-triglucoside	UGT3A1
6-Hydroxykaempferol-3,6,7-triglucoside	UBA1
6-Hydroxykaempferol-3,6,7-triglucoside	VKORC1
6-Hydroxykaempferol-3,6,7-triglucoside	PRKACA
6-Hydroxykaempferol-3,6,7-triglucoside	RTCB
Hydroxysafflower yellow A	NUDT9
Hydroxysafflower yellow A	ACTA1
Hydroxysafflower yellow A	ALDH2
Hydroxysafflower yellow A	AKR1C3
Hydroxysafflower yellow A	BAMF_RS28815
Hydroxysafflower yellow A	AMY1A
Hydroxysafflower yellow A	AMY2B
Hydroxysafflower yellow A	AR
Hydroxysafflower yellow A	AHR
Hydroxysafflower yellow A	AURKB
Hydroxysafflower yellow A	CBR1
Hydroxysafflower yellow A	ATOX1
Hydroxysafflower yellow A	CYP2B6
Hydroxysafflower yellow A	MAN1B1
Hydroxysafflower yellow A	FTL
Hydroxysafflower yellow A	LGALS2
Hydroxysafflower yellow A	LGALS3
Hydroxysafflower yellow A	LGALS7
Hydroxysafflower yellow A	GCK
Hydroxysafflower yellow A	GNPDA1
Hydroxysafflower yellow A	PYGL
Hydroxysafflower yellow A	PYGM
Hydroxysafflower yellow A	GLTP
Hydroxysafflower yellow A	GLT6D1
Hydroxysafflower yellow A	HBA1
Hydroxysafflower yellow A	HBB
Hydroxysafflower yellow A	HK1
Hydroxysafflower yellow A	ABO
Hydroxysafflower yellow A	ppgmk
Hydroxysafflower yellow A	IFNB1
Hydroxysafflower yellow A	KRTAP5-2
Hydroxysafflower yellow A	KRTAP5-3
Hydroxysafflower yellow A	LCTL
Hydroxysafflower yellow A	LCT
Hydroxysafflower yellow A	TM0024
Hydroxysafflower yellow A	GAA
Hydroxysafflower yellow A	LYZ
Hydroxysafflower yellow A	MGAM
Hydroxysafflower yellow A	MB
Hydroxysafflower yellow A	NCAN
Hydroxysafflower yellow A	AMY2A
Hydroxysafflower yellow A	PTGS1
Hydroxysafflower yellow A	SFTPD
Hydroxysafflower yellow A	SMARCA5
Hydroxysafflower yellow A	SIGLEC1
Hydroxysafflower yellow A	TAS1R2
Hydroxysafflower yellow A	TYR
Hydroxysafflower yellow A	RTCB
Safflower yellow B	ALDH2
Scutellarin	HIBCH
Scutellarin	ATP5A1
Scutellarin	ATP5B
Scutellarin	ATP5C1
Scutellarin	ACTB
Scutellarin	ALDH2
Scutellarin	AKR1C1
Scutellarin	AKR1C3
Scutellarin	AR
Scutellarin	CYP19A1
Scutellarin	AHR
Scutellarin	AURKB
Scutellarin	CEBPB
Scutellarin	KCNMA1
Scutellarin	CA1
Scutellarin	CA12
Scutellarin	CA14
Scutellarin	CA2
Scutellarin	CA3
Scutellarin	CA4
Scutellarin	CA5A
Scutellarin	CA5B
Scutellarin	CA6
Scutellarin	CA7
Scutellarin	CA9
Scutellarin	CBR1
Scutellarin	CSNK2A1
Scutellarin	CSNK2B
Scutellarin	COMT
Scutellarin	CDK6
Scutellarin	CYP1B1
Scutellarin	DNMT1
Scutellarin	TOP2A
Scutellarin	DHFRL1
Scutellarin	ESR1
Scutellarin	ESR2
Scutellarin	EIF3F
Scutellarin	GPER1
Scutellarin	GABRA1
Scutellarin	GABRA2
Scutellarin	GABRA3
Scutellarin	GABRA4
Scutellarin	GABRA5
Scutellarin	GABRA6
Scutellarin	GABRG1
Scutellarin	GABRG2
Scutellarin	GABRG3
Scutellarin	HSPA2
Scutellarin	HSP90AA1
Scutellarin	IGHG1
Scutellarin	KANSL3
Scutellarin	MIF
Scutellarin	MTTP
Scutellarin	NQO1
Scutellarin	NCOA1
Scutellarin	NCOA2
Scutellarin	NR1I2
Scutellarin	PIK3CG
Scutellarin	PTK2B
Scutellarin	S100P
Scutellarin	PRKCA
Scutellarin	PRKCB
Scutellarin	CRYZ
Scutellarin	AKT1
Scutellarin	NQO2
Scutellarin	RUVBL2
Scutellarin	STK17B
Scutellarin	PIM1
Scutellarin	SHBG
Scutellarin	SF3B3
Scutellarin	SQLE
Scutellarin	ESRRA
Scutellarin	ESRRB
Scutellarin	SOAT1
Scutellarin	SOAT2
Scutellarin	HCK
Scutellarin	JAK1
Scutellarin	SYK
Scutellarin	UGT3A1
Scutellarin	UBA1
Scutellarin	VKORC1
Scutellarin	PRKACA
Naringenin	HIBCH
Naringenin	ATP5A1
Naringenin	ATP5B
Naringenin	ATP5C1
Naringenin	ACTB
Naringenin	ALDH2
Naringenin	AKR1C1
Naringenin	AKR1C3
Naringenin	CYP19A1
Naringenin	AHR
Naringenin	MAPK8IP1
Naringenin	CEBPB
Naringenin	CBR1
Naringenin	CSNK2A1
Naringenin	CSNK2B
Naringenin	COMT
Naringenin	CDK6
Naringenin	CYP1B1
Naringenin	CYP2C9
Naringenin	DNMT1
Naringenin	TOP2A
Naringenin	DHFRL1
Naringenin	ESR1
Naringenin	ESR2
Naringenin	EIF3F
Naringenin	GPER1
Naringenin	GABRA1
Naringenin	GABRA2
Naringenin	GABRA3
Naringenin	GABRA4
Naringenin	GABRA5
Naringenin	GABRA6
Naringenin	GABRG1
Naringenin	GABRG2
Naringenin	GABRG3
Naringenin	GSTA1
Naringenin	GSTP1
Naringenin	GSR
Naringenin	HSPA2
Naringenin	HSP90AA1
Naringenin	IGHG1
Naringenin	KANSL3
Naringenin	KRT2
Naringenin	KRT12
Naringenin	MTTP
Naringenin	NCOA1
Naringenin	NCOA2
Naringenin	NR1I2
Naringenin	PIK3CG
Naringenin	PTK2B
Naringenin	AKT1
Naringenin	NQO2
Naringenin	RUVBL2
Naringenin	STK17B
Naringenin	PIM1
Naringenin	SHBG
Naringenin	SF3B3
Naringenin	ESRRA
Naringenin	ESRRB
Naringenin	SOAT1
Naringenin	SOAT2
Naringenin	HCK
Naringenin	JAK1
Naringenin	UGT3A1
Naringenin	UBA1
Naringenin	VKORC1
Eriodictyol	HIBCH
Eriodictyol	ATP5A1
Eriodictyol	ATP5B
Eriodictyol	ATP5C1
Eriodictyol	ACTB
Eriodictyol	ALDH2
Eriodictyol	AKR1C1
Eriodictyol	AKR1C3
Eriodictyol	AR
Eriodictyol	CYP19A1
Eriodictyol	AHR
Eriodictyol	AURKB
Eriodictyol	CEBPB
Eriodictyol	CA1
Eriodictyol	CA12
Eriodictyol	CA14
Eriodictyol	CA2
Eriodictyol	CA3
Eriodictyol	CA4
Eriodictyol	CA5A
Eriodictyol	CA5B
Eriodictyol	CA6
Eriodictyol	CA7
Eriodictyol	CA9
Eriodictyol	CBR1
Eriodictyol	CSNK2A1
Eriodictyol	CSNK2B
Eriodictyol	COMT
Eriodictyol	CDK6
Eriodictyol	CYP1B1
Eriodictyol	CYP2C9
Eriodictyol	DNMT1
Eriodictyol	POLB
Eriodictyol	POLK
Eriodictyol	TOP2A
Eriodictyol	DHFRL1
Eriodictyol	ESR1
Eriodictyol	ESR2
Eriodictyol	EIF3F
Eriodictyol	GPER1
Eriodictyol	GABRA1
Eriodictyol	GABRA2
Eriodictyol	GABRA3
Eriodictyol	GABRA4
Eriodictyol	GABRA5
Eriodictyol	GABRA6
Eriodictyol	GABRG1
Eriodictyol	GABRG2
Eriodictyol	GABRG3
Eriodictyol	HSPA2
Eriodictyol	HSP90AA1
Eriodictyol	IGHG1
Eriodictyol	KANSL3
Eriodictyol	MTTP
Eriodictyol	NCOA1
Eriodictyol	NCOA2
Eriodictyol	NR1I2
Eriodictyol	PIK3CG
Eriodictyol	PTK2B
Eriodictyol	PRKCA
Eriodictyol	PRKCB
Eriodictyol	AKT1
Eriodictyol	NQO2
Eriodictyol	RUVBL2
Eriodictyol	STK17B
Eriodictyol	PIM1
Eriodictyol	SHBG
Eriodictyol	SF3B3
Eriodictyol	SQLE
Eriodictyol	ESRRA
Eriodictyol	ESRRB
Eriodictyol	SOAT1
Eriodictyol	SOAT2
Eriodictyol	HCK
Eriodictyol	JAK1
Eriodictyol	SYK
Eriodictyol	UGT3A1
Eriodictyol	UBA1
Eriodictyol	VKORC1
Eriodictyol	PRKACA
Myricetin	HIBCH
Myricetin	ATP5A1
Myricetin	ATP5B
Myricetin	ATP5C1
Myricetin	ACTB
Myricetin	ALDH2
Myricetin	AKR1C1
Myricetin	AKR1C3
Myricetin	AR
Myricetin	CYP19A1
Myricetin	AHR
Myricetin	AURKB
Myricetin	BCL2L1
Myricetin	CEBPB
Myricetin	CA1
Myricetin	CA12
Myricetin	CA14
Myricetin	CA2
Myricetin	CA3
Myricetin	CA4
Myricetin	CA5A
Myricetin	CA5B
Myricetin	CA6
Myricetin	CA7
Myricetin	CA9
Myricetin	CBR1
Myricetin	CSNK2A1
Myricetin	CSNK2B
Myricetin	COMT
Myricetin	CDK6
Myricetin	CYP1B1
Myricetin	DNMT1
Myricetin	TOP2A
Myricetin	DHFRL1
Myricetin	ESR1
Myricetin	ESR2
Myricetin	EIF3F
Myricetin	GPER1
Myricetin	GABRA1
Myricetin	GABRA2
Myricetin	GABRA3
Myricetin	GABRA4
Myricetin	GABRA5
Myricetin	GABRA6
Myricetin	GABRG1
Myricetin	GABRG2
Myricetin	GABRG3
Myricetin	HSPA2
Myricetin	HSP90AA1
Myricetin	IGHG1
Myricetin	KANSL3
Myricetin	MTTP
Myricetin	NQO1
Myricetin	LCN2
Myricetin	NCOA1
Myricetin	NCOA2
Myricetin	NR1I2
Myricetin	PPARA
Myricetin	PPARG
Myricetin	PIK3CG
Myricetin	PTK2B
Myricetin	PRKCA
Myricetin	PRKCB
Myricetin	CRYZ
Myricetin	AKT1
Myricetin	NQO2
Myricetin	RUVBL2
Myricetin	STK17B
Myricetin	PIM1
Myricetin	SHBG
Myricetin	SF3B3
Myricetin	SQLE
Myricetin	ESRRA
Myricetin	ESRRB
Myricetin	SOAT1
Myricetin	SOAT2
Myricetin	HCK
Myricetin	JAK1
Myricetin	SYK
Myricetin	UGT3A1
Myricetin	UBA1
Myricetin	VKORC1
Myricetin	PRKACA
6-Hydroxykaempferol 3-Rutinoside-6-glucoside	HIBCH
6-Hydroxykaempferol 3-Rutinoside-6-glucoside	NUDT9
6-Hydroxykaempferol 3-Rutinoside-6-glucoside	ATP5A1
6-Hydroxykaempferol 3-Rutinoside-6-glucoside	ATP5B
6-Hydroxykaempferol 3-Rutinoside-6-glucoside	ATP5C1
6-Hydroxykaempferol 3-Rutinoside-6-glucoside	ACTA1
6-Hydroxykaempferol 3-Rutinoside-6-glucoside	ACTB
6-Hydroxykaempferol 3-Rutinoside-6-glucoside	mutY
6-Hydroxykaempferol 3-Rutinoside-6-glucoside	ALDH2
6-Hydroxykaempferol 3-Rutinoside-6-glucoside	AKR1C3
6-Hydroxykaempferol 3-Rutinoside-6-glucoside	BAMF_RS28815
6-Hydroxykaempferol 3-Rutinoside-6-glucoside	AMY1A
6-Hydroxykaempferol 3-Rutinoside-6-glucoside	AMY2B
6-Hydroxykaempferol 3-Rutinoside-6-glucoside	AR
6-Hydroxykaempferol 3-Rutinoside-6-glucoside	AHR
6-Hydroxykaempferol 3-Rutinoside-6-glucoside	AURKB
6-Hydroxykaempferol 3-Rutinoside-6-glucoside	CEBPB
6-Hydroxykaempferol 3-Rutinoside-6-glucoside	KCNMA1
6-Hydroxykaempferol 3-Rutinoside-6-glucoside	CBR1
6-Hydroxykaempferol 3-Rutinoside-6-glucoside	CSNK2A1
6-Hydroxykaempferol 3-Rutinoside-6-glucoside	CSNK2B
6-Hydroxykaempferol 3-Rutinoside-6-glucoside	COMT
6-Hydroxykaempferol 3-Rutinoside-6-glucoside	ATOX1
6-Hydroxykaempferol 3-Rutinoside-6-glucoside	CYP1B1
6-Hydroxykaempferol 3-Rutinoside-6-glucoside	CYP2B6
6-Hydroxykaempferol 3-Rutinoside-6-glucoside	DNMT1
6-Hydroxykaempferol 3-Rutinoside-6-glucoside	TOP2A
6-Hydroxykaempferol 3-Rutinoside-6-glucoside	TOP2B
6-Hydroxykaempferol 3-Rutinoside-6-glucoside	DHFRL1
6-Hydroxykaempferol 3-Rutinoside-6-glucoside	MAN1B1
6-Hydroxykaempferol 3-Rutinoside-6-glucoside	EDNRA
6-Hydroxykaempferol 3-Rutinoside-6-glucoside	EDNRB
6-Hydroxykaempferol 3-Rutinoside-6-glucoside	ESR1
6-Hydroxykaempferol 3-Rutinoside-6-glucoside	ESR2
6-Hydroxykaempferol 3-Rutinoside-6-glucoside	EIF3F
6-Hydroxykaempferol 3-Rutinoside-6-glucoside	LGALS2
6-Hydroxykaempferol 3-Rutinoside-6-glucoside	LGALS3
6-Hydroxykaempferol 3-Rutinoside-6-glucoside	LGALS7
6-Hydroxykaempferol 3-Rutinoside-6-glucoside	GCK
6-Hydroxykaempferol 3-Rutinoside-6-glucoside	GNPDA1
6-Hydroxykaempferol 3-Rutinoside-6-glucoside	PYGL
6-Hydroxykaempferol 3-Rutinoside-6-glucoside	PYGM
6-Hydroxykaempferol 3-Rutinoside-6-glucoside	GLTP
6-Hydroxykaempferol 3-Rutinoside-6-glucoside	GLT6D1
6-Hydroxykaempferol 3-Rutinoside-6-glucoside	HSPA2
6-Hydroxykaempferol 3-Rutinoside-6-glucoside	HSP90AA1
6-Hydroxykaempferol 3-Rutinoside-6-glucoside	HK1
6-Hydroxykaempferol 3-Rutinoside-6-glucoside	ABO
6-Hydroxykaempferol 3-Rutinoside-6-glucoside	IGKC
6-Hydroxykaempferol 3-Rutinoside-6-glucoside	IFNB1
6-Hydroxykaempferol 3-Rutinoside-6-glucoside	KRTAP5-2
6-Hydroxykaempferol 3-Rutinoside-6-glucoside	KRTAP5-3
6-Hydroxykaempferol 3-Rutinoside-6-glucoside	LCTL
6-Hydroxykaempferol 3-Rutinoside-6-glucoside	LCT
6-Hydroxykaempferol 3-Rutinoside-6-glucoside	TM0024
6-Hydroxykaempferol 3-Rutinoside-6-glucoside	LYZ
6-Hydroxykaempferol 3-Rutinoside-6-glucoside	MBL2
6-Hydroxykaempferol 3-Rutinoside-6-glucoside	MTTP
6-Hydroxykaempferol 3-Rutinoside-6-glucoside	MB
6-Hydroxykaempferol 3-Rutinoside-6-glucoside	NCAN
6-Hydroxykaempferol 3-Rutinoside-6-glucoside	NR1I2
6-Hydroxykaempferol 3-Rutinoside-6-glucoside	AMY2A
6-Hydroxykaempferol 3-Rutinoside-6-glucoside	PIK3CG
6-Hydroxykaempferol 3-Rutinoside-6-glucoside	PTGS1
6-Hydroxykaempferol 3-Rutinoside-6-glucoside	S100P
6-Hydroxykaempferol 3-Rutinoside-6-glucoside	SFTPD
6-Hydroxykaempferol 3-Rutinoside-6-glucoside	NQO2
6-Hydroxykaempferol 3-Rutinoside-6-glucoside	RUVBL2
6-Hydroxykaempferol 3-Rutinoside-6-glucoside	SMARCA5
6-Hydroxykaempferol 3-Rutinoside-6-glucoside	STK17B
6-Hydroxykaempferol 3-Rutinoside-6-glucoside	PIM1
6-Hydroxykaempferol 3-Rutinoside-6-glucoside	APCS
6-Hydroxykaempferol 3-Rutinoside-6-glucoside	SHBG
6-Hydroxykaempferol 3-Rutinoside-6-glucoside	SIGLEC1
6-Hydroxykaempferol 3-Rutinoside-6-glucoside	SLC5A2
6-Hydroxykaempferol 3-Rutinoside-6-glucoside	SF3B3
6-Hydroxykaempferol 3-Rutinoside-6-glucoside	SOAT1
6-Hydroxykaempferol 3-Rutinoside-6-glucoside	SOAT2
6-Hydroxykaempferol 3-Rutinoside-6-glucoside	TAS1R2
6-Hydroxykaempferol 3-Rutinoside-6-glucoside	TYR
6-Hydroxykaempferol 3-Rutinoside-6-glucoside	HCK
6-Hydroxykaempferol 3-Rutinoside-6-glucoside	JAK1
6-Hydroxykaempferol 3-Rutinoside-6-glucoside	UGT3A1
6-Hydroxykaempferol 3-Rutinoside-6-glucoside	UBA1
6-Hydroxykaempferol 3-Rutinoside-6-glucoside	RTCB
6-hydroxykaempferol 3,6-diglucoside	HIBCH
6-hydroxykaempferol 3,6-diglucoside	NUDT9
6-hydroxykaempferol 3,6-diglucoside	ATP5A1
6-hydroxykaempferol 3,6-diglucoside	ATP5B
6-hydroxykaempferol 3,6-diglucoside	ATP5C1
6-hydroxykaempferol 3,6-diglucoside	ACTA1
6-hydroxykaempferol 3,6-diglucoside	ACTB
6-hydroxykaempferol 3,6-diglucoside	ALDH2
6-hydroxykaempferol 3,6-diglucoside	AKR1C3
6-hydroxykaempferol 3,6-diglucoside	BAMF_RS28815
6-hydroxykaempferol 3,6-diglucoside	AMY1A
6-hydroxykaempferol 3,6-diglucoside	AMY2B
6-hydroxykaempferol 3,6-diglucoside	AR
6-hydroxykaempferol 3,6-diglucoside	AHR
6-hydroxykaempferol 3,6-diglucoside	AURKB
6-hydroxykaempferol 3,6-diglucoside	CEBPB
6-hydroxykaempferol 3,6-diglucoside	KCNMA1
6-hydroxykaempferol 3,6-diglucoside	CA1
6-hydroxykaempferol 3,6-diglucoside	CA12
6-hydroxykaempferol 3,6-diglucoside	CA14
6-hydroxykaempferol 3,6-diglucoside	CA2
6-hydroxykaempferol 3,6-diglucoside	CA3
6-hydroxykaempferol 3,6-diglucoside	CA4
6-hydroxykaempferol 3,6-diglucoside	CA5A
6-hydroxykaempferol 3,6-diglucoside	CA5B
6-hydroxykaempferol 3,6-diglucoside	CA6
6-hydroxykaempferol 3,6-diglucoside	CA7
6-hydroxykaempferol 3,6-diglucoside	CA9
6-hydroxykaempferol 3,6-diglucoside	CBR1
6-hydroxykaempferol 3,6-diglucoside	CSNK2A1
6-hydroxykaempferol 3,6-diglucoside	CSNK2B
6-hydroxykaempferol 3,6-diglucoside	COMT
6-hydroxykaempferol 3,6-diglucoside	ATOX1
6-hydroxykaempferol 3,6-diglucoside	CYP1B1
6-hydroxykaempferol 3,6-diglucoside	CYP2B6
6-hydroxykaempferol 3,6-diglucoside	DNMT1
6-hydroxykaempferol 3,6-diglucoside	TOP2A
6-hydroxykaempferol 3,6-diglucoside	TOP2B
6-hydroxykaempferol 3,6-diglucoside	DHFRL1
6-hydroxykaempferol 3,6-diglucoside	MAN1B1
6-hydroxykaempferol 3,6-diglucoside	ESR1
6-hydroxykaempferol 3,6-diglucoside	ESR2
6-hydroxykaempferol 3,6-diglucoside	EIF3F
6-hydroxykaempferol 3,6-diglucoside	LGALS1
6-hydroxykaempferol 3,6-diglucoside	LGALS2
6-hydroxykaempferol 3,6-diglucoside	LGALS3
6-hydroxykaempferol 3,6-diglucoside	LGALS7
6-hydroxykaempferol 3,6-diglucoside	GCK
6-hydroxykaempferol 3,6-diglucoside	GNPDA1
6-hydroxykaempferol 3,6-diglucoside	PYGL
6-hydroxykaempferol 3,6-diglucoside	PYGM
6-hydroxykaempferol 3,6-diglucoside	GLTP
6-hydroxykaempferol 3,6-diglucoside	GLT6D1
6-hydroxykaempferol 3,6-diglucoside	HSPA2
6-hydroxykaempferol 3,6-diglucoside	HSP90AA1
6-hydroxykaempferol 3,6-diglucoside	HK1
6-hydroxykaempferol 3,6-diglucoside	ABO
6-hydroxykaempferol 3,6-diglucoside	IGKC
6-hydroxykaempferol 3,6-diglucoside	ppgmk
6-hydroxykaempferol 3,6-diglucoside	IFNB1
6-hydroxykaempferol 3,6-diglucoside	KRTAP5-2
6-hydroxykaempferol 3,6-diglucoside	KRTAP5-3
6-hydroxykaempferol 3,6-diglucoside	LCTL
6-hydroxykaempferol 3,6-diglucoside	LCT
6-hydroxykaempferol 3,6-diglucoside	TM0024
6-hydroxykaempferol 3,6-diglucoside	LYZ
6-hydroxykaempferol 3,6-diglucoside	MBL2
6-hydroxykaempferol 3,6-diglucoside	MTTP
6-hydroxykaempferol 3,6-diglucoside	MB
6-hydroxykaempferol 3,6-diglucoside	NQO1
6-hydroxykaempferol 3,6-diglucoside	NCAN
6-hydroxykaempferol 3,6-diglucoside	NR1I2
6-hydroxykaempferol 3,6-diglucoside	AMY2A
6-hydroxykaempferol 3,6-diglucoside	PIK3CG
6-hydroxykaempferol 3,6-diglucoside	PTGS1
6-hydroxykaempferol 3,6-diglucoside	S100P
6-hydroxykaempferol 3,6-diglucoside	PRKCA
6-hydroxykaempferol 3,6-diglucoside	PRKCB
6-hydroxykaempferol 3,6-diglucoside	SFTPD
6-hydroxykaempferol 3,6-diglucoside	CRYZ
6-hydroxykaempferol 3,6-diglucoside	NQO2
6-hydroxykaempferol 3,6-diglucoside	RUVBL2
6-hydroxykaempferol 3,6-diglucoside	SMARCA5
6-hydroxykaempferol 3,6-diglucoside	STK17B
6-hydroxykaempferol 3,6-diglucoside	PIM1
6-hydroxykaempferol 3,6-diglucoside	SHBG
6-hydroxykaempferol 3,6-diglucoside	SIGLEC1
6-hydroxykaempferol 3,6-diglucoside	SLC5A2
6-hydroxykaempferol 3,6-diglucoside	SF3B3
6-hydroxykaempferol 3,6-diglucoside	SQLE
6-hydroxykaempferol 3,6-diglucoside	SOAT1
6-hydroxykaempferol 3,6-diglucoside	SOAT2
6-hydroxykaempferol 3,6-diglucoside	TAS1R2
6-hydroxykaempferol 3,6-diglucoside	TYR
6-hydroxykaempferol 3,6-diglucoside	HCK
6-hydroxykaempferol 3,6-diglucoside	JAK1
6-hydroxykaempferol 3,6-diglucoside	SYK
6-hydroxykaempferol 3,6-diglucoside	UGT3A1
6-hydroxykaempferol 3,6-diglucoside	UBA1
6-hydroxykaempferol 3,6-diglucoside	VKORC1
6-hydroxykaempferol 3,6-diglucoside	PRKACA
6-hydroxykaempferol 3,6-diglucoside	RTCB
6-hydroxyapigenin-6-O-β-D-glucoside-7-O-β-D-glucuronide	HIBCH
6-hydroxyapigenin-6-O-β-D-glucoside-7-O-β-D-glucuronide	NUDT9
6-hydroxyapigenin-6-O-β-D-glucoside-7-O-β-D-glucuronide	ATP5A1
6-hydroxyapigenin-6-O-β-D-glucoside-7-O-β-D-glucuronide	ATP5B
6-hydroxyapigenin-6-O-β-D-glucoside-7-O-β-D-glucuronide	ATP5C1
6-hydroxyapigenin-6-O-β-D-glucoside-7-O-β-D-glucuronide	ACTB
6-hydroxyapigenin-6-O-β-D-glucoside-7-O-β-D-glucuronide	ALDH2
6-hydroxyapigenin-6-O-β-D-glucoside-7-O-β-D-glucuronide	AKR1C3
6-hydroxyapigenin-6-O-β-D-glucoside-7-O-β-D-glucuronide	BAMF_RS28815
6-hydroxyapigenin-6-O-β-D-glucoside-7-O-β-D-glucuronide	AMY1A
6-hydroxyapigenin-6-O-β-D-glucoside-7-O-β-D-glucuronide	AMY2B
6-hydroxyapigenin-6-O-β-D-glucoside-7-O-β-D-glucuronide	AR
6-hydroxyapigenin-6-O-β-D-glucoside-7-O-β-D-glucuronide	AHR
6-hydroxyapigenin-6-O-β-D-glucoside-7-O-β-D-glucuronide	AURKB
6-hydroxyapigenin-6-O-β-D-glucoside-7-O-β-D-glucuronide	CEBPB
6-hydroxyapigenin-6-O-β-D-glucoside-7-O-β-D-glucuronide	KCNMA1
6-hydroxyapigenin-6-O-β-D-glucoside-7-O-β-D-glucuronide	CA1
6-hydroxyapigenin-6-O-β-D-glucoside-7-O-β-D-glucuronide	CA12
6-hydroxyapigenin-6-O-β-D-glucoside-7-O-β-D-glucuronide	CA14
6-hydroxyapigenin-6-O-β-D-glucoside-7-O-β-D-glucuronide	CA2
6-hydroxyapigenin-6-O-β-D-glucoside-7-O-β-D-glucuronide	CA3
6-hydroxyapigenin-6-O-β-D-glucoside-7-O-β-D-glucuronide	CA4
6-hydroxyapigenin-6-O-β-D-glucoside-7-O-β-D-glucuronide	CA5A
6-hydroxyapigenin-6-O-β-D-glucoside-7-O-β-D-glucuronide	CA5B
6-hydroxyapigenin-6-O-β-D-glucoside-7-O-β-D-glucuronide	CA6
6-hydroxyapigenin-6-O-β-D-glucoside-7-O-β-D-glucuronide	CA7
6-hydroxyapigenin-6-O-β-D-glucoside-7-O-β-D-glucuronide	CA9
6-hydroxyapigenin-6-O-β-D-glucoside-7-O-β-D-glucuronide	CBR1
6-hydroxyapigenin-6-O-β-D-glucoside-7-O-β-D-glucuronide	CSNK2A1
6-hydroxyapigenin-6-O-β-D-glucoside-7-O-β-D-glucuronide	CSNK2B
6-hydroxyapigenin-6-O-β-D-glucoside-7-O-β-D-glucuronide	COMT
6-hydroxyapigenin-6-O-β-D-glucoside-7-O-β-D-glucuronide	CYP1B1
6-hydroxyapigenin-6-O-β-D-glucoside-7-O-β-D-glucuronide	CYP2B6
6-hydroxyapigenin-6-O-β-D-glucoside-7-O-β-D-glucuronide	DNMT1
6-hydroxyapigenin-6-O-β-D-glucoside-7-O-β-D-glucuronide	TOP2A
6-hydroxyapigenin-6-O-β-D-glucoside-7-O-β-D-glucuronide	TOP2B
6-hydroxyapigenin-6-O-β-D-glucoside-7-O-β-D-glucuronide	DHFRL1
6-hydroxyapigenin-6-O-β-D-glucoside-7-O-β-D-glucuronide	ESR1
6-hydroxyapigenin-6-O-β-D-glucoside-7-O-β-D-glucuronide	ESR2
6-hydroxyapigenin-6-O-β-D-glucoside-7-O-β-D-glucuronide	EIF3F
6-hydroxyapigenin-6-O-β-D-glucoside-7-O-β-D-glucuronide	LGALS2
6-hydroxyapigenin-6-O-β-D-glucoside-7-O-β-D-glucuronide	LGALS3
6-hydroxyapigenin-6-O-β-D-glucoside-7-O-β-D-glucuronide	LGALS7
6-hydroxyapigenin-6-O-β-D-glucoside-7-O-β-D-glucuronide	GCK
6-hydroxyapigenin-6-O-β-D-glucoside-7-O-β-D-glucuronide	GNPDA1
6-hydroxyapigenin-6-O-β-D-glucoside-7-O-β-D-glucuronide	PYGL
6-hydroxyapigenin-6-O-β-D-glucoside-7-O-β-D-glucuronide	PYGM
6-hydroxyapigenin-6-O-β-D-glucoside-7-O-β-D-glucuronide	GLTP
6-hydroxyapigenin-6-O-β-D-glucoside-7-O-β-D-glucuronide	GLT6D1
6-hydroxyapigenin-6-O-β-D-glucoside-7-O-β-D-glucuronide	HSPA2
6-hydroxyapigenin-6-O-β-D-glucoside-7-O-β-D-glucuronide	HSP90AA1
6-hydroxyapigenin-6-O-β-D-glucoside-7-O-β-D-glucuronide	HK1
6-hydroxyapigenin-6-O-β-D-glucoside-7-O-β-D-glucuronide	ABO
6-hydroxyapigenin-6-O-β-D-glucoside-7-O-β-D-glucuronide	ppgmk
6-hydroxyapigenin-6-O-β-D-glucoside-7-O-β-D-glucuronide	IFNB1
6-hydroxyapigenin-6-O-β-D-glucoside-7-O-β-D-glucuronide	KRTAP5-2
6-hydroxyapigenin-6-O-β-D-glucoside-7-O-β-D-glucuronide	KRTAP5-3
6-hydroxyapigenin-6-O-β-D-glucoside-7-O-β-D-glucuronide	LCTL
6-hydroxyapigenin-6-O-β-D-glucoside-7-O-β-D-glucuronide	LCT
6-hydroxyapigenin-6-O-β-D-glucoside-7-O-β-D-glucuronide	TM0024
6-hydroxyapigenin-6-O-β-D-glucoside-7-O-β-D-glucuronide	MIF
6-hydroxyapigenin-6-O-β-D-glucoside-7-O-β-D-glucuronide	MBL2
6-hydroxyapigenin-6-O-β-D-glucoside-7-O-β-D-glucuronide	MTTP
6-hydroxyapigenin-6-O-β-D-glucoside-7-O-β-D-glucuronide	MB
6-hydroxyapigenin-6-O-β-D-glucoside-7-O-β-D-glucuronide	NQO1
6-hydroxyapigenin-6-O-β-D-glucoside-7-O-β-D-glucuronide	NCAN
6-hydroxyapigenin-6-O-β-D-glucoside-7-O-β-D-glucuronide	NR1I2
6-hydroxyapigenin-6-O-β-D-glucoside-7-O-β-D-glucuronide	AMY2A
6-hydroxyapigenin-6-O-β-D-glucoside-7-O-β-D-glucuronide	PIK3CG
6-hydroxyapigenin-6-O-β-D-glucoside-7-O-β-D-glucuronide	PTGS1
6-hydroxyapigenin-6-O-β-D-glucoside-7-O-β-D-glucuronide	S100P
6-hydroxyapigenin-6-O-β-D-glucoside-7-O-β-D-glucuronide	PRKCA
6-hydroxyapigenin-6-O-β-D-glucoside-7-O-β-D-glucuronide	PRKCB
6-hydroxyapigenin-6-O-β-D-glucoside-7-O-β-D-glucuronide	SFTPD
6-hydroxyapigenin-6-O-β-D-glucoside-7-O-β-D-glucuronide	CRYZ
6-hydroxyapigenin-6-O-β-D-glucoside-7-O-β-D-glucuronide	NQO2
6-hydroxyapigenin-6-O-β-D-glucoside-7-O-β-D-glucuronide	RUVBL2
6-hydroxyapigenin-6-O-β-D-glucoside-7-O-β-D-glucuronide	SMARCA5
6-hydroxyapigenin-6-O-β-D-glucoside-7-O-β-D-glucuronide	STK17B
6-hydroxyapigenin-6-O-β-D-glucoside-7-O-β-D-glucuronide	PIM1
6-hydroxyapigenin-6-O-β-D-glucoside-7-O-β-D-glucuronide	SHBG
6-hydroxyapigenin-6-O-β-D-glucoside-7-O-β-D-glucuronide	SIGLEC1
6-hydroxyapigenin-6-O-β-D-glucoside-7-O-β-D-glucuronide	SLC5A2
6-hydroxyapigenin-6-O-β-D-glucoside-7-O-β-D-glucuronide	SF3B3
6-hydroxyapigenin-6-O-β-D-glucoside-7-O-β-D-glucuronide	SQLE
6-hydroxyapigenin-6-O-β-D-glucoside-7-O-β-D-glucuronide	SOAT1
6-hydroxyapigenin-6-O-β-D-glucoside-7-O-β-D-glucuronide	SOAT2
6-hydroxyapigenin-6-O-β-D-glucoside-7-O-β-D-glucuronide	TYR
6-hydroxyapigenin-6-O-β-D-glucoside-7-O-β-D-glucuronide	HCK
6-hydroxyapigenin-6-O-β-D-glucoside-7-O-β-D-glucuronide	JAK1
6-hydroxyapigenin-6-O-β-D-glucoside-7-O-β-D-glucuronide	SYK
6-hydroxyapigenin-6-O-β-D-glucoside-7-O-β-D-glucuronide	UGT3A1
6-hydroxyapigenin-6-O-β-D-glucoside-7-O-β-D-glucuronide	UBA1
6-hydroxyapigenin-6-O-β-D-glucoside-7-O-β-D-glucuronide	VKORC1
6-hydroxyapigenin-6-O-β-D-glucoside-7-O-β-D-glucuronide	PRKACA
Saffomin C	OGFOD2
Saffomin C	NUDT9
Saffomin C	ALDH2
Saffomin C	AKR1C3
Saffomin C	BAMF_RS28815
Saffomin C	AMY1A
Saffomin C	AMY2B
Saffomin C	ALKBH3
Saffomin C	AR
Saffomin C	CBR1
Saffomin C	ALKBH2
Saffomin C	TOP2A
Saffomin C	DBH
Saffomin C	EGLN1
Saffomin C	EGLN2
Saffomin C	EGLN3
Saffomin C	LGALS2
Saffomin C	LGALS3
Saffomin C	LGALS7
Saffomin C	BBOX1
Saffomin C	GCK
Saffomin C	GNPDA1
Saffomin C	PYGL
Saffomin C	PYGM
Saffomin C	GLTP
Saffomin C	GLT6D1
Saffomin C	HK1
Saffomin C	IFNB1
Saffomin C	KRTAP5-2
Saffomin C	KRTAP5-3
Saffomin C	LCTL
Saffomin C	LCT
Saffomin C	TM0024
Saffomin C	KDM5D
Saffomin C	GAA
Saffomin C	MGAM
Saffomin C	MBL2
Saffomin C	MB
Saffomin C	NCAN
Saffomin C	AMY2A
Saffomin C	PAM
Saffomin C	PHYH
Saffomin C	PLOD1
Saffomin C	PLOD2
Saffomin C	PLOD3
Saffomin C	P3H1
Saffomin C	P3H2
Saffomin C	P3H3
Saffomin C	OGFOD1
Saffomin C	P4HA1
Saffomin C	PTGS1
Saffomin C	SFTPD
Saffomin C	SMARCA5
Saffomin C	SIGLEC1
Saffomin C	SLC23A1
Saffomin C	P4HTM
Saffomin C	TMLHE
Saffomin C	TYR
Safflower yellow A	ACTA1
Safflower yellow A	ALDH2
Safflower yellow A	AKR1C3
Safflower yellow A	AMY2B
Safflower yellow A	AR
Safflower yellow A	AHR
Safflower yellow A	AURKB
Safflower yellow A	CBR1
Safflower yellow A	ATOX1
Safflower yellow A	FTL
Safflower yellow A	LGALS3
Safflower yellow A	GLTP
Safflower yellow A	GLT6D1
Safflower yellow A	HBA1
Safflower yellow A	HBB
Safflower yellow A	LYZ
Safflower yellow A	ATP1A1
Safflower yellow A	ATP1A2
Safflower yellow A	ATP1A3
Safflower yellow A	TAS1R2
Safflower yellow A	TYR
Safflower yellow A	RTCB
Scopoletin	HIBCH
Scopoletin	ATP5A1
Scopoletin	ATP5B
Scopoletin	ATP5C1
Scopoletin	ACTB
Scopoletin	AR
Scopoletin	ALOX5
Scopoletin	AHR
Scopoletin	AURKB
Scopoletin	CEBPB
Scopoletin	CA1
Scopoletin	CA12
Scopoletin	CA14
Scopoletin	CA2
Scopoletin	CA3
Scopoletin	CA4
Scopoletin	CA5A
Scopoletin	CA5B
Scopoletin	CA6
Scopoletin	CA7
Scopoletin	CA9
Scopoletin	CBR1
Scopoletin	CSNK2A1
Scopoletin	CSNK2B
Scopoletin	COMT
Scopoletin	CDK6
Scopoletin	CYP1A2
Scopoletin	CYP1B1
Scopoletin	CYP2C9
Scopoletin	CYP2D6
Scopoletin	CYP2E1
Scopoletin	CYP3A4
Scopoletin	CYP3A43
Scopoletin	CYP3A5
Scopoletin	CYP3A7
Scopoletin	DNMT1
Scopoletin	TOP2A
Scopoletin	DHFRL1
Scopoletin	ESR1
Scopoletin	ESR2
Scopoletin	EIF3F
Scopoletin	GPER1
Scopoletin	GABRA1
Scopoletin	GABRA2
Scopoletin	GABRA3
Scopoletin	GABRA4
Scopoletin	GABRA5
Scopoletin	GABRA6
Scopoletin	GABRG1
Scopoletin	GABRG2
Scopoletin	GABRG3
Scopoletin	HSPA2
Scopoletin	HSP90AA1
Scopoletin	IGHG1
Scopoletin	GLO1
Scopoletin	MIF
Scopoletin	MTTP
Scopoletin	MAPK1
Scopoletin	NQO1
Scopoletin	NCOA1
Scopoletin	NCOA2
Scopoletin	NR1I2
Scopoletin	NR1H3
Scopoletin	NR1H2
Scopoletin	PIK3CG
Scopoletin	PGR
Scopoletin	PTK2B
Scopoletin	PRKCA
Scopoletin	PRKCB
Scopoletin	CRYZ
Scopoletin	AKT1
Scopoletin	NQO2
Scopoletin	RUVBL2
Scopoletin	STK17B
Scopoletin	PIM1
Scopoletin	SHBG
Scopoletin	SF3B3
Scopoletin	SQLE
Scopoletin	ESRRA
Scopoletin	ESRRB
Scopoletin	SOAT1
Scopoletin	SOAT2
Scopoletin	HCK
Scopoletin	JAK1
Scopoletin	SYK
Scopoletin	UGT3A1
Scopoletin	UBA1
Scopoletin	VKORC1
Scopoletin	PRKACA
Saffloquinoside A	ALDH2
Saffloquinoside A	AR
Saffloquinoside A	IL1B
Saffloquinoside A	IL6
Saffloquinoside A	NFKB2
Saffloquinoside A	NFKB1
Saffloquinoside A	ATP1A1
Saffloquinoside A	ATP1A2
Saffloquinoside A	ATP1A3
Saffloquinoside A	TNF
Rutin	HIBCH
Rutin	ATP5A1
Rutin	ATP5B
Rutin	ATP5C1
Rutin	ACTB
Rutin	ALDH2
Rutin	AKR1C1
Rutin	AKR1C3
Rutin	AMY2B
Rutin	AR
Rutin	CYP19A1
Rutin	AHR
Rutin	AURKB
Rutin	CEBPB
Rutin	KCNMA1
Rutin	CA1
Rutin	CA12
Rutin	CA14
Rutin	CA2
Rutin	CA3
Rutin	CA4
Rutin	CA5A
Rutin	CA5B
Rutin	CA6
Rutin	CA7
Rutin	CA9
Rutin	CBR1
Rutin	CSNK2A1
Rutin	CSNK2B
Rutin	COMT
Rutin	CDK6
Rutin	CYP1B1
Rutin	CYP2C9
Rutin	DNMT1
Rutin	TOP2A
Rutin	TOP2B
Rutin	DHFRL1
Rutin	MAN1B1
Rutin	ESR1
Rutin	ESR2
Rutin	EIF3F
Rutin	LGALS3
Rutin	GABRA1
Rutin	GABRA2
Rutin	GABRA3
Rutin	GABRA4
Rutin	GABRA5
Rutin	GABRA6
Rutin	GABRG1
Rutin	GABRG2
Rutin	GABRG3
Rutin	GLTP
Rutin	GLT6D1
Rutin	HSPA2
Rutin	HSP90AA1
Rutin	ABO
Rutin	KANSL3
Rutin	LCT
Rutin	MIF
Rutin	MBL2
Rutin	MTTP
Rutin	NQO1
Rutin	NR1I2
Rutin	PIK3CG
Rutin	S100P
Rutin	PRKCA
Rutin	PRKCB
Rutin	CRYZ
Rutin	NQO2
Rutin	RUVBL2
Rutin	STK17B
Rutin	PIM1
Rutin	APCS
Rutin	SHBG
Rutin	SLC5A2
Rutin	SF3B3
Rutin	SQLE
Rutin	SOAT1
Rutin	SOAT2
Rutin	TYR
Rutin	HCK
Rutin	JAK1
Rutin	SYK
Rutin	UGT3A1
Rutin	UBA1
Rutin	VKORC1
Rutin	PRKACA
Yellow pigment A	ACTA1
Yellow pigment A	ALDH2
Yellow pigment A	AKR1C3
Yellow pigment A	AR
Yellow pigment A	AHR
Yellow pigment A	AURKB
Yellow pigment A	CBR1
Yellow pigment A	ATOX1
Yellow pigment A	LYZ
Yellow pigment A	ATP1A1
Yellow pigment A	ATP1A2
Yellow pigment A	ATP1A3
Yellow pigment A	TAS1R2
Yellow pigment A	TYR
Yellow pigment A	RTCB
6-Hydroxykaempferol	HIBCH
6-Hydroxykaempferol	ATP5A1
6-Hydroxykaempferol	ATP5B
6-Hydroxykaempferol	ATP5C1
6-Hydroxykaempferol	ACTB
6-Hydroxykaempferol	ALDH2
6-Hydroxykaempferol	AKR1C1
6-Hydroxykaempferol	AKR1C3
6-Hydroxykaempferol	AR
6-Hydroxykaempferol	CYP19A1
6-Hydroxykaempferol	AHR
6-Hydroxykaempferol	AURKB
6-Hydroxykaempferol	BCL2L1
6-Hydroxykaempferol	CEBPB
6-Hydroxykaempferol	CA1
6-Hydroxykaempferol	CA12
6-Hydroxykaempferol	CA14
6-Hydroxykaempferol	CA2
6-Hydroxykaempferol	CA3
6-Hydroxykaempferol	CA4
6-Hydroxykaempferol	CA5A
6-Hydroxykaempferol	CA5B
6-Hydroxykaempferol	CA6
6-Hydroxykaempferol	CA7
6-Hydroxykaempferol	CA9
6-Hydroxykaempferol	CBR1
6-Hydroxykaempferol	CSNK2A1
6-Hydroxykaempferol	CSNK2B
6-Hydroxykaempferol	COMT
6-Hydroxykaempferol	CDK6
6-Hydroxykaempferol	CYP1B1
6-Hydroxykaempferol	DNMT1
6-Hydroxykaempferol	TOP2A
6-Hydroxykaempferol	DHFRL1
6-Hydroxykaempferol	ESR1
6-Hydroxykaempferol	ESR2
6-Hydroxykaempferol	EIF3F
6-Hydroxykaempferol	GPER1
6-Hydroxykaempferol	GABRA1
6-Hydroxykaempferol	GABRA2
6-Hydroxykaempferol	GABRA3
6-Hydroxykaempferol	GABRA4
6-Hydroxykaempferol	GABRA5
6-Hydroxykaempferol	GABRA6
6-Hydroxykaempferol	GABRG1
6-Hydroxykaempferol	GABRG2
6-Hydroxykaempferol	GABRG3
6-Hydroxykaempferol	HSPA2
6-Hydroxykaempferol	HSP90AA1
6-Hydroxykaempferol	IGHG1
6-Hydroxykaempferol	KANSL3
6-Hydroxykaempferol	MTTP
6-Hydroxykaempferol	NQO1
6-Hydroxykaempferol	LCN2
6-Hydroxykaempferol	NCOA1
6-Hydroxykaempferol	NCOA2
6-Hydroxykaempferol	NR1I2
6-Hydroxykaempferol	PPARA
6-Hydroxykaempferol	PPARG
6-Hydroxykaempferol	PIK3CG
6-Hydroxykaempferol	PTK2B
6-Hydroxykaempferol	PRKCA
6-Hydroxykaempferol	PRKCB
6-Hydroxykaempferol	CRYZ
6-Hydroxykaempferol	AKT1
6-Hydroxykaempferol	NQO2
6-Hydroxykaempferol	RUVBL2
6-Hydroxykaempferol	STK17B
6-Hydroxykaempferol	PIM1
6-Hydroxykaempferol	SHBG
6-Hydroxykaempferol	SF3B3
6-Hydroxykaempferol	SQLE
6-Hydroxykaempferol	ESRRA
6-Hydroxykaempferol	ESRRB
6-Hydroxykaempferol	SOAT1
6-Hydroxykaempferol	SOAT2
6-Hydroxykaempferol	HCK
6-Hydroxykaempferol	JAK1
6-Hydroxykaempferol	SYK
6-Hydroxykaempferol	UGT3A1
6-Hydroxykaempferol	UBA1
6-Hydroxykaempferol	VKORC1
6-Hydroxykaempferol	PRKACA
6-hydroxykaempferol-3-O-β-D-glucoside	HIBCH
6-hydroxykaempferol-3-O-β-D-glucoside	NUDT9
6-hydroxykaempferol-3-O-β-D-glucoside	ATP5A1
6-hydroxykaempferol-3-O-β-D-glucoside	ATP5B
6-hydroxykaempferol-3-O-β-D-glucoside	ATP5C1
6-hydroxykaempferol-3-O-β-D-glucoside	ACTB
6-hydroxykaempferol-3-O-β-D-glucoside	ALDH2
6-hydroxykaempferol-3-O-β-D-glucoside	AKR1C3
6-hydroxykaempferol-3-O-β-D-glucoside	BAMF_RS28815
6-hydroxykaempferol-3-O-β-D-glucoside	AMY1A
6-hydroxykaempferol-3-O-β-D-glucoside	AMY2B
6-hydroxykaempferol-3-O-β-D-glucoside	AR
6-hydroxykaempferol-3-O-β-D-glucoside	AHR
6-hydroxykaempferol-3-O-β-D-glucoside	AURKB
6-hydroxykaempferol-3-O-β-D-glucoside	CEBPB
6-hydroxykaempferol-3-O-β-D-glucoside	CBR1
6-hydroxykaempferol-3-O-β-D-glucoside	CSNK2A1
6-hydroxykaempferol-3-O-β-D-glucoside	CSNK2B
6-hydroxykaempferol-3-O-β-D-glucoside	COMT
6-hydroxykaempferol-3-O-β-D-glucoside	CYP1B1
6-hydroxykaempferol-3-O-β-D-glucoside	DNMT1
6-hydroxykaempferol-3-O-β-D-glucoside	TOP2A
6-hydroxykaempferol-3-O-β-D-glucoside	DHFRL1
6-hydroxykaempferol-3-O-β-D-glucoside	MAN1B1
6-hydroxykaempferol-3-O-β-D-glucoside	ESR1
6-hydroxykaempferol-3-O-β-D-glucoside	ESR2
6-hydroxykaempferol-3-O-β-D-glucoside	EIF3F
6-hydroxykaempferol-3-O-β-D-glucoside	LGALS2
6-hydroxykaempferol-3-O-β-D-glucoside	LGALS3
6-hydroxykaempferol-3-O-β-D-glucoside	LGALS7
6-hydroxykaempferol-3-O-β-D-glucoside	GCK
6-hydroxykaempferol-3-O-β-D-glucoside	GNPDA1
6-hydroxykaempferol-3-O-β-D-glucoside	PYGL
6-hydroxykaempferol-3-O-β-D-glucoside	PYGM
6-hydroxykaempferol-3-O-β-D-glucoside	GLTP
6-hydroxykaempferol-3-O-β-D-glucoside	GLT6D1
6-hydroxykaempferol-3-O-β-D-glucoside	HSPA2
6-hydroxykaempferol-3-O-β-D-glucoside	HSP90AA1
6-hydroxykaempferol-3-O-β-D-glucoside	HK1
6-hydroxykaempferol-3-O-β-D-glucoside	ABO
6-hydroxykaempferol-3-O-β-D-glucoside	IFNB1
6-hydroxykaempferol-3-O-β-D-glucoside	KRTAP5-2
6-hydroxykaempferol-3-O-β-D-glucoside	KRTAP5-3
6-hydroxykaempferol-3-O-β-D-glucoside	LCTL
6-hydroxykaempferol-3-O-β-D-glucoside	LCT
6-hydroxykaempferol-3-O-β-D-glucoside	TM0024
6-hydroxykaempferol-3-O-β-D-glucoside	MTTP
6-hydroxykaempferol-3-O-β-D-glucoside	MB
6-hydroxykaempferol-3-O-β-D-glucoside	NCAN
6-hydroxykaempferol-3-O-β-D-glucoside	NR1I2
6-hydroxykaempferol-3-O-β-D-glucoside	AMY2A
6-hydroxykaempferol-3-O-β-D-glucoside	PIK3CG
6-hydroxykaempferol-3-O-β-D-glucoside	PTGS1
6-hydroxykaempferol-3-O-β-D-glucoside	SFTPD
6-hydroxykaempferol-3-O-β-D-glucoside	NQO2
6-hydroxykaempferol-3-O-β-D-glucoside	RUVBL2
6-hydroxykaempferol-3-O-β-D-glucoside	SMARCA5
6-hydroxykaempferol-3-O-β-D-glucoside	STK17B
6-hydroxykaempferol-3-O-β-D-glucoside	PIM1
6-hydroxykaempferol-3-O-β-D-glucoside	SHBG
6-hydroxykaempferol-3-O-β-D-glucoside	SIGLEC1
6-hydroxykaempferol-3-O-β-D-glucoside	SLC5A2
6-hydroxykaempferol-3-O-β-D-glucoside	SF3B3
6-hydroxykaempferol-3-O-β-D-glucoside	SOAT1
6-hydroxykaempferol-3-O-β-D-glucoside	SOAT2
6-hydroxykaempferol-3-O-β-D-glucoside	TYR
6-hydroxykaempferol-3-O-β-D-glucoside	HCK
6-hydroxykaempferol-3-O-β-D-glucoside	JAK1
6-hydroxykaempferol-3-O-β-D-glucoside	UGT3A1
6-hydroxykaempferol-3-O-β-D-glucoside	UBA1
Kaempferol-3-O-sophoroside	HIBCH
Kaempferol-3-O-sophoroside	NUDT9
Kaempferol-3-O-sophoroside	ATP5A1
Kaempferol-3-O-sophoroside	ATP5B
Kaempferol-3-O-sophoroside	ATP5C1
Kaempferol-3-O-sophoroside	ACTA1
Kaempferol-3-O-sophoroside	ACTB
Kaempferol-3-O-sophoroside	ALDH2
Kaempferol-3-O-sophoroside	AKR1C3
Kaempferol-3-O-sophoroside	BAMF_RS28815
Kaempferol-3-O-sophoroside	AMY1A
Kaempferol-3-O-sophoroside	AMY2B
Kaempferol-3-O-sophoroside	AR
Kaempferol-3-O-sophoroside	AHR
Kaempferol-3-O-sophoroside	AURKB
Kaempferol-3-O-sophoroside	CEBPB
Kaempferol-3-O-sophoroside	KCNMA1
Kaempferol-3-O-sophoroside	CA1
Kaempferol-3-O-sophoroside	CA12
Kaempferol-3-O-sophoroside	CA14
Kaempferol-3-O-sophoroside	CA2
Kaempferol-3-O-sophoroside	CA3
Kaempferol-3-O-sophoroside	CA4
Kaempferol-3-O-sophoroside	CA5A
Kaempferol-3-O-sophoroside	CA5B
Kaempferol-3-O-sophoroside	CA6
Kaempferol-3-O-sophoroside	CA7
Kaempferol-3-O-sophoroside	CA9
Kaempferol-3-O-sophoroside	CBR1
Kaempferol-3-O-sophoroside	CSNK2A1
Kaempferol-3-O-sophoroside	CSNK2B
Kaempferol-3-O-sophoroside	COMT
Kaempferol-3-O-sophoroside	ATOX1
Kaempferol-3-O-sophoroside	CYP1B1
Kaempferol-3-O-sophoroside	CYP2B6
Kaempferol-3-O-sophoroside	DNMT1
Kaempferol-3-O-sophoroside	TOP2A
Kaempferol-3-O-sophoroside	TOP2B
Kaempferol-3-O-sophoroside	DHFRL1
Kaempferol-3-O-sophoroside	MAN1B1
Kaempferol-3-O-sophoroside	ESR1
Kaempferol-3-O-sophoroside	ESR2
Kaempferol-3-O-sophoroside	EIF3F
Kaempferol-3-O-sophoroside	LGALS1
Kaempferol-3-O-sophoroside	LGALS2
Kaempferol-3-O-sophoroside	LGALS3
Kaempferol-3-O-sophoroside	LGALS7
Kaempferol-3-O-sophoroside	GCK
Kaempferol-3-O-sophoroside	GNPDA1
Kaempferol-3-O-sophoroside	PYGL
Kaempferol-3-O-sophoroside	PYGM
Kaempferol-3-O-sophoroside	GLTP
Kaempferol-3-O-sophoroside	GLT6D1
Kaempferol-3-O-sophoroside	HSPA2
Kaempferol-3-O-sophoroside	HSP90AA1
Kaempferol-3-O-sophoroside	HK1
Kaempferol-3-O-sophoroside	ABO
Kaempferol-3-O-sophoroside	IGKC
Kaempferol-3-O-sophoroside	IFNB1
Kaempferol-3-O-sophoroside	KRTAP5-2
Kaempferol-3-O-sophoroside	KRTAP5-3
Kaempferol-3-O-sophoroside	LCTL
Kaempferol-3-O-sophoroside	LCT
Kaempferol-3-O-sophoroside	TM0024
Kaempferol-3-O-sophoroside	LYZ
Kaempferol-3-O-sophoroside	MBL2
Kaempferol-3-O-sophoroside	MTTP
Kaempferol-3-O-sophoroside	MB
Kaempferol-3-O-sophoroside	NQO1
Kaempferol-3-O-sophoroside	NCAN
Kaempferol-3-O-sophoroside	NR1I2
Kaempferol-3-O-sophoroside	AMY2A
Kaempferol-3-O-sophoroside	PIK3CG
Kaempferol-3-O-sophoroside	PTGS1
Kaempferol-3-O-sophoroside	S100P
Kaempferol-3-O-sophoroside	PRKCA
Kaempferol-3-O-sophoroside	PRKCB
Kaempferol-3-O-sophoroside	SFTPD
Kaempferol-3-O-sophoroside	CRYZ
Kaempferol-3-O-sophoroside	NQO2
Kaempferol-3-O-sophoroside	RUVBL2
Kaempferol-3-O-sophoroside	SMARCA5
Kaempferol-3-O-sophoroside	STK17B
Kaempferol-3-O-sophoroside	PIM1
Kaempferol-3-O-sophoroside	SHBG
Kaempferol-3-O-sophoroside	SLC5A2
Kaempferol-3-O-sophoroside	SF3B3
Kaempferol-3-O-sophoroside	SQLE
Kaempferol-3-O-sophoroside	SOAT1
Kaempferol-3-O-sophoroside	SOAT2
Kaempferol-3-O-sophoroside	TAS1R2
Kaempferol-3-O-sophoroside	TYR
Kaempferol-3-O-sophoroside	HCK
Kaempferol-3-O-sophoroside	JAK1
Kaempferol-3-O-sophoroside	SYK
Kaempferol-3-O-sophoroside	UGT3A1
Kaempferol-3-O-sophoroside	UBA1
Kaempferol-3-O-sophoroside	VKORC1
Kaempferol-3-O-sophoroside	PRKACA
Kaempferol-3-O-sophoroside	RTCB
N,N'-[2,2'-(5,5-dihydroxy-4,4'-bi-1H-indol-3,3'-yl)diethyl]-diferulamide	F10
N,N'-[2,2'-(5,5-dihydroxy-4,4'-bi-1H-indol-3,3'-yl)diethyl]-diferulamide	CDK2
N,N'-[2,2'-(5,5-dihydroxy-4,4'-bi-1H-indol-3,3'-yl)diethyl]-diferulamide	PLA2G2A
6-hydroxykaempferol-7-O-glucoside	HIBCH
6-hydroxykaempferol-7-O-glucoside	NUDT9
6-hydroxykaempferol-7-O-glucoside	ATP5A1
6-hydroxykaempferol-7-O-glucoside	ATP5B
6-hydroxykaempferol-7-O-glucoside	ATP5C1
6-hydroxykaempferol-7-O-glucoside	ACTB
6-hydroxykaempferol-7-O-glucoside	ALDH2
6-hydroxykaempferol-7-O-glucoside	AKR1C1
6-hydroxykaempferol-7-O-glucoside	AKR1C3
6-hydroxykaempferol-7-O-glucoside	BAMF_RS28815
6-hydroxykaempferol-7-O-glucoside	AMY1A
6-hydroxykaempferol-7-O-glucoside	AMY2B
6-hydroxykaempferol-7-O-glucoside	AR
6-hydroxykaempferol-7-O-glucoside	CYP19A1
6-hydroxykaempferol-7-O-glucoside	AHR
6-hydroxykaempferol-7-O-glucoside	AURKB
6-hydroxykaempferol-7-O-glucoside	CEBPB
6-hydroxykaempferol-7-O-glucoside	KCNMA1
6-hydroxykaempferol-7-O-glucoside	CA1
6-hydroxykaempferol-7-O-glucoside	CA12
6-hydroxykaempferol-7-O-glucoside	CA14
6-hydroxykaempferol-7-O-glucoside	CA2
6-hydroxykaempferol-7-O-glucoside	CA3
6-hydroxykaempferol-7-O-glucoside	CA4
6-hydroxykaempferol-7-O-glucoside	CA5A
6-hydroxykaempferol-7-O-glucoside	CA5B
6-hydroxykaempferol-7-O-glucoside	CA6
6-hydroxykaempferol-7-O-glucoside	CA7
6-hydroxykaempferol-7-O-glucoside	CA9
6-hydroxykaempferol-7-O-glucoside	CBR1
6-hydroxykaempferol-7-O-glucoside	CSNK2A1
6-hydroxykaempferol-7-O-glucoside	CSNK2B
6-hydroxykaempferol-7-O-glucoside	COMT
6-hydroxykaempferol-7-O-glucoside	CDK6
6-hydroxykaempferol-7-O-glucoside	CYP1B1
6-hydroxykaempferol-7-O-glucoside	CYP2B6
6-hydroxykaempferol-7-O-glucoside	DNMT1
6-hydroxykaempferol-7-O-glucoside	TOP2A
6-hydroxykaempferol-7-O-glucoside	TOP2B
6-hydroxykaempferol-7-O-glucoside	DHFRL1
6-hydroxykaempferol-7-O-glucoside	MAN1B1
6-hydroxykaempferol-7-O-glucoside	ESR1
6-hydroxykaempferol-7-O-glucoside	ESR2
6-hydroxykaempferol-7-O-glucoside	EIF3F
6-hydroxykaempferol-7-O-glucoside	LGALS2
6-hydroxykaempferol-7-O-glucoside	LGALS3
6-hydroxykaempferol-7-O-glucoside	LGALS7
6-hydroxykaempferol-7-O-glucoside	GCK
6-hydroxykaempferol-7-O-glucoside	GNPDA1
6-hydroxykaempferol-7-O-glucoside	PYGL
6-hydroxykaempferol-7-O-glucoside	PYGM
6-hydroxykaempferol-7-O-glucoside	GLTP
6-hydroxykaempferol-7-O-glucoside	GLT6D1
6-hydroxykaempferol-7-O-glucoside	HSPA2
6-hydroxykaempferol-7-O-glucoside	HSP90AA1
6-hydroxykaempferol-7-O-glucoside	HK1
6-hydroxykaempferol-7-O-glucoside	ABO
6-hydroxykaempferol-7-O-glucoside	IFNB1
6-hydroxykaempferol-7-O-glucoside	KANSL3
6-hydroxykaempferol-7-O-glucoside	KRTAP5-2
6-hydroxykaempferol-7-O-glucoside	KRTAP5-3
6-hydroxykaempferol-7-O-glucoside	LCTL
6-hydroxykaempferol-7-O-glucoside	LCT
6-hydroxykaempferol-7-O-glucoside	TM0024
6-hydroxykaempferol-7-O-glucoside	MBL2
6-hydroxykaempferol-7-O-glucoside	MTTP
6-hydroxykaempferol-7-O-glucoside	MB
6-hydroxykaempferol-7-O-glucoside	NQO1
6-hydroxykaempferol-7-O-glucoside	NCAN
6-hydroxykaempferol-7-O-glucoside	NR1I2
6-hydroxykaempferol-7-O-glucoside	AMY2A
6-hydroxykaempferol-7-O-glucoside	PIK3CG
6-hydroxykaempferol-7-O-glucoside	PTGS1
6-hydroxykaempferol-7-O-glucoside	S100P
6-hydroxykaempferol-7-O-glucoside	PRKCA
6-hydroxykaempferol-7-O-glucoside	PRKCB
6-hydroxykaempferol-7-O-glucoside	SFTPD
6-hydroxykaempferol-7-O-glucoside	CRYZ
6-hydroxykaempferol-7-O-glucoside	NQO2
6-hydroxykaempferol-7-O-glucoside	RUVBL2
6-hydroxykaempferol-7-O-glucoside	SMARCA5
6-hydroxykaempferol-7-O-glucoside	STK17B
6-hydroxykaempferol-7-O-glucoside	PIM1
6-hydroxykaempferol-7-O-glucoside	SHBG
6-hydroxykaempferol-7-O-glucoside	SIGLEC1
6-hydroxykaempferol-7-O-glucoside	SLC5A2
6-hydroxykaempferol-7-O-glucoside	SF3B3
6-hydroxykaempferol-7-O-glucoside	SQLE
6-hydroxykaempferol-7-O-glucoside	SOAT1
6-hydroxykaempferol-7-O-glucoside	SOAT2
6-hydroxykaempferol-7-O-glucoside	TYR
6-hydroxykaempferol-7-O-glucoside	HCK
6-hydroxykaempferol-7-O-glucoside	JAK1
6-hydroxykaempferol-7-O-glucoside	SYK
6-hydroxykaempferol-7-O-glucoside	UGT3A1
6-hydroxykaempferol-7-O-glucoside	UBA1
6-hydroxykaempferol-7-O-glucoside	VKORC1
6-hydroxykaempferol-7-O-glucoside	PRKACA
Quercetin	HIBCH
Quercetin	ATP5A1
Quercetin	ATP5B
Quercetin	ATP5C1
Quercetin	ACTB
Quercetin	ALDH2
Quercetin	AKR1C1
Quercetin	AKR1C3
Quercetin	AR
Quercetin	CYP19A1
Quercetin	AHR
Quercetin	AURKB
Quercetin	BCL2L1
Quercetin	CEBPB
Quercetin	CA1
Quercetin	CA12
Quercetin	CA14
Quercetin	CA2
Quercetin	CA3
Quercetin	CA4
Quercetin	CA5A
Quercetin	CA5B
Quercetin	CA6
Quercetin	CA7
Quercetin	CA9
Quercetin	CBR1
Quercetin	CSNK2A1
Quercetin	CSNK2B
Quercetin	COMT
Quercetin	CDK6
Quercetin	CYP1B1
Quercetin	DNMT1
Quercetin	TOP2A
Quercetin	DHFRL1
Quercetin	ESR1
Quercetin	ESR2
Quercetin	EIF3F
Quercetin	GPER1
Quercetin	GABRA1
Quercetin	GABRA2
Quercetin	GABRA3
Quercetin	GABRA4
Quercetin	GABRA5
Quercetin	GABRA6
Quercetin	GABRG1
Quercetin	GABRG2
Quercetin	GABRG3
Quercetin	HSPA2
Quercetin	HSP90AA1
Quercetin	IGHG1
Quercetin	KANSL3
Quercetin	MTTP
Quercetin	NQO1
Quercetin	LCN2
Quercetin	NCOA1
Quercetin	NCOA2
Quercetin	NR1I2
Quercetin	PPARA
Quercetin	PPARG
Quercetin	PIK3CG
Quercetin	PTK2B
Quercetin	PRKCA
Quercetin	PRKCB
Quercetin	CRYZ
Quercetin	AKT1
Quercetin	NQO2
Quercetin	RUVBL2
Quercetin	STK17B
Quercetin	PIM1
Quercetin	SHBG
Quercetin	SF3B3
Quercetin	SQLE
Quercetin	ESRRA
Quercetin	ESRRB
Quercetin	SOAT1
[truncated: 1,893 more rows]

## Sheet: targets together without repeat
Target_Genesymbol
PRKAA1
PRKAA2
PRKAB1
PRKAB2
PRKAG1
PRKAG2
PRKAG3
HSPA5
ACACB
AKR1C1
AR
CBR1
TP53
CTRB1
EDNRA
ESR1
ESR2
GSTP1
PLA2G2E
IKBKB
GLO1
MIF
ABCC5
NFKBIA
LCN2
NFKB2
NFKB1
PPARG
PLA2G1B
PTGS1
PTGS2
RXRA
RXRB
RXRG
RARA
RARB
RARG
RBP1
RPS6KA3
ALB
SHBG
VDR
HTR1A
HTR1B
HTR1D
HTR2A
HTR2B
HTR2C
RPL37
KCNJ1
KCNJ10
KCNJ11
KCNJ12
KCNJ14
KCNJ15
KCNJ8
ASMT
ADA
ADRA2A
ADRA2B
ADRA2C
ACE
ACE2
BACE1
CALM1
CALR
F10
DRD2
DRD3
DAPK1
OPRD1
XIAP
EPX
EZH2
OPRK1
MTNR1A
MTNR1B
MAP3K9
OPRM1
MPO
RORB
PLA2G2A
NQO2
SPR
TUBA4A
TUBB
WEE1
ADCY2
ADCY5
CASP3
HSD11B1
CFTR
GABRB3
GLRA3
GNAS
LPL
METAP1
METAP2
PRKCA
PRKCD
PPP1CC
ATP1A1
ATP1A2
ATP1A3
SLCO1B3
TNF
ATP6V1A
ACTA1
ALDH2
AKR1C3
SERPINA1
AHR
AURKB
CHD1
ATOX1
TOP2A
TOP2B
DHRS4L2
FTL
HBA1
HBB
ABO
LYZ
NOLC1
SLC5A2
TAS1R2
TRPV1
RTCB
HIBCH
NUDT9
ATP5A1
ATP5B
ATP5C1
ACTB
BAMF_RS28815
AMY1A
AMY2B
CYP19A1
CEBPB
KCNMA1
CA1
CA12
CA14
CA2
CA3
CA4
CA5A
CA5B
CA6
CA7
CA9
CSNK2A1
CSNK2B
COMT
CDK6
CYP1B1
CYP2B6
DNMT1
DHFRL1
MAN1B1
EIF3F
LGALS2
LGALS3
LGALS7
GCK
GNPDA1
PYGL
PYGM
GLTP
GLT6D1
HSPA2
HSP90AA1
HK1
IFNB1
KANSL3
KRTAP5-2
KRTAP5-3
LCTL
LCT
TM0024
MBL2
MTTP
MB
NQO1
NCAN
NR1I2
stx2eB
AMY2A
PIK3CG
S100P
PRKCB
SFTPD
CRYZ
RUVBL2
SMARCA5
STK17B
PIM1
SIGLEC1
SF3B3
SQLE
SOAT1
SOAT2
TYR
HCK
JAK1
SYK
UGT3A1
UBA1
VKORC1
PRKACA
SGR_RS28980
GOT1
BCAT1
BCAT2
CPA1
CTSB
CRH
CBS
CTH
CARS
NFS1
CDO1
CSAD
DAO
DPP4
E
GCLC
GCLM
GSS
GATM
HIF1AN
IGHG1
CCBL1
SLC7A8
LARS
LCMT1
MGMT
PIN1
FARS2
FARSA
FARSB
PAH
EGF
CARS2
LARS2
F2
SLC19A3
WARS
WARS2
YARS
YARS2
PTPN1
TH
TAT
ZFY
LCMT2
LGALS1
IGKC
HTR3A
HTR3B
CASP1
SLC6A4
SLC18A2
NR2F1
CYP1A2
ENOX2
GPER1
GABRA1
GABRA2
GABRA3
GABRA4
GABRA5
GABRA6
GABRG1
GABRG2
GABRG3
NCOA1
NCOA2
PPARA
PTK2B
AKT1
ESRRA
ESRRB
GAA
MGAM
SI
ppgmk
MAPK8IP1
CYP2C9
GSTA1
GSR
KRT2
KRT12
POLB
POLK
BCL2L1
mutY
EDNRB
APCS
OGFOD2
ALKBH3
ALKBH2
DBH
EGLN1
EGLN2
EGLN3
BBOX1
KDM5D
PAM
PHYH
PLOD1
PLOD2
PLOD3
P3H1
P3H2
P3H3
OGFOD1
P4HA1
SLC23A1
P4HTM
TMLHE
ALOX5
CYP2D6
CYP2E1
CYP3A4
CYP3A43
CYP3A5
CYP3A7
MAPK1
NR1H3
NR1H2
PGR
IL1B
IL6
CDK2
azoR
moxC
YWHAE
HSD3B1
ANXA1
HSD11B2
NR3C1
NOS2
NR0B1
gag-pol
IGKV2-30
NR1I3
UGT1A9
ARF1
ARF6
ADH5
LALBA
Rv1372
NR1H4
PPP3R1
CNR1
CNR2
C8G
CYP2C8
ELOVL4
ECI2
TM1468
FADS1
FADS2
FFAR1
FURIN
GM2A
PVgp1
BEVgp1
PAEP
PLA2G2D
GUCA1A
HNF4A
HNF4G
INS
LTF
LTB4R
LTB4R2
LIP3
ACSL3
ACSL4
LY96
PMP2
PPT1
FKBP1A
PPARD
PVR
S100B
PPA_RS05235
RCVRN
RHO
SEC14L2
PPP3CA
SLC8A1
SREBF1
TLR4
TRAPPC3
ABL1
VLDLR
PKIA
spoII
lgtC
PNP
ADRA1A
ADRA1B
ADRA1D
ADRB1
ADRB2
CTSS
SELE
GJA1
HIF1A
KCNJ4
NDUFC2
NPPB
KCNH2
PHB2
CHEK1
VCAM1
VEGFA
PDE4B
PDE4D
OGDH
ABAT
BCHE
BLLF1
FAAH
HDAC2
HDAC9
HAO1
ACOX1
ACADSB
SCN10A
SCN11A
SCN1A
SCN2A
SCN3A
SCN4A
SCN5A
SCN7A
SCN8A
SCN9A
SCN1B
SCN2B
SCN3B
SCN4B
ALDH5A1
CD44
C1QBP
HABP2
HAPLN1
HAPLN3
HAPLN4
HMMR
ICAM1
IMPG2
HABP4
LAYN
STAB2
TNFAIP6
VCAN
